# Supplementary material for: Pelvic Lymph Node Dissection During Cystectomy for Patients With Bladder Carcinoma With Variant Histology: Does Histologic Type Matter?
Source: Front Oncol. 2020 Oct 19;10:545921. doi: 10.3389/fonc.2020.545921 (PMC7604421; doi:10.3389/fonc.2020.545921)
Supplement: Supplementary file 1 [file Data_Sheet_1.XLSX]

## Sheet: Sheet1
Age recode with <1 year olds	Race recode (White, Black, Other)	6RaceCode	Sex	6Sex	Year of diagnosis	Site recode ICD-O-3/WHO 2008	Behavior recode for analysis	AYA site recode/WHO 2008	Primary Site - labeled	Primary Site	Histologic Type ICD-O-3	Behavior code ICD-O-3	Grade	6Grade	Laterality	ICD-O-3 Hist/behav	ICD-O-3 Hist/behav, malignant	6HistologicType	Histology recode - broad groupings	ICCC site rec extended ICD-O-3/WHO 2008	Site recode B ICD-O-3/WHO 2008	Derived AJCC Stage Group, 7th ed (2010+)	Derived AJCC Stage Group, 6th ed (2004+)	6AJCC StageGroup	AJCC stage 3rd edition (1988-2003)	Derived AJCC T, 7th ed (2010+)	Derived AJCC N, 7th ed (2010+)	Derived AJCC M, 7th ed (2010+)	Derived AJCC T, 6th ed (2004+)	6T	Derived AJCC N, 6th ed (2004+)	6N	Derived AJCC M, 6th ed (2004+)	6M	Derived SS1977 (2004+)	Derived SS2000 (2004+)	Summary stage 2000 (1998+)	6SummaryStage	SEER historic stage A	RX Summ--Surg Prim Site (1998+)	6Surgery	RX Summ--Scope Reg LN Sur (2003+)	RX Summ--Surg Oth Reg/Dis (2003+)	Reason no cancer-directed surgery	Scope of reg lymph nd surg (1998-2002)	RX Summ--Reg LN Examined (1998-2002)	Surgery of oth reg/dis sites (1998-2002)	CS lymph nodes (2004+)	CS mets at dx (2004+)
75-79 years	Black	2	Female	2	2013	Urinary Bladder	Malignant	8.5.2 Carcinoma of bladder	C67.2-Lateral wall of bladder	672	8130	Malignant	Undifferentiated; anaplastic; Grade IV	4	Not a paired site	8130/3: Papillary transitional cell carcinoma	8130/3: Papillary transitional cell carcinoma	1	8120-8139: transitional cell papillomas and carcinomas	XI(f.8) Carcinomas of bladder	Urinary Bladder	IV	IV	4	Blank(s)	T1	N2	M0	T1	1	N2	2	M0	0	RN	RN	Regional	2	Regional	71	3	4 or more regional lymph nodes removed	None; diagnosed at autopsy	Surgery performed	Blank(s)	Blank(s)	Blank(s)	250	0
70-74 years	Other (American Indian/AK Native, Asian/Pacific Islander)	3	Female	2	2014	Urinary Bladder	Malignant	8.5.2 Carcinoma of bladder	C67.9-Bladder, NOS	679	8120	Malignant	Undifferentiated; anaplastic; Grade IV	4	Not a paired site	8120/3: Transitional cell carcinoma, NOS	8120/3: Transitional cell carcinoma, NOS	1	8120-8139: transitional cell papillomas and carcinomas	XI(f.8) Carcinomas of bladder	Urinary Bladder	III	III	3	Blank(s)	T3NOS	N0	M0	T3NOS	3	N0	0	M0	0	RE	RE	Regional	2	Regional	61	2	4 or more regional lymph nodes removed	None; diagnosed at autopsy	Surgery performed	Blank(s)	Blank(s)	Blank(s)	0	0
75-79 years	White	1	Male	1	2011	Urinary Bladder	Malignant	8.5.2 Carcinoma of bladder	C67.6-Ureteric orifice	676	8130	Malignant	Poorly differentiated; Grade III	3	Not a paired site	8130/3: Papillary transitional cell carcinoma	8130/3: Papillary transitional cell carcinoma	1	8120-8139: transitional cell papillomas and carcinomas	XI(f.8) Carcinomas of bladder	Urinary Bladder	III	III	3	Blank(s)	T3a	N0	M0	T3a	3	N0	0	M0	0	RE	RE	Regional	2	Regional	61	2	4 or more regional lymph nodes removed	None; diagnosed at autopsy	Surgery performed	Blank(s)	Blank(s)	Blank(s)	0	0
75-79 years	White	1	Female	2	2011	Urinary Bladder	Malignant	8.5.2 Carcinoma of bladder	C67.8-Overlapping lesion of bladder	678	8120	Malignant	Poorly differentiated; Grade III	3	Not a paired site	8120/3: Transitional cell carcinoma, NOS	8120/3: Transitional cell carcinoma, NOS	1	8120-8139: transitional cell papillomas and carcinomas	XI(f.8) Carcinomas of bladder	Urinary Bladder	III	III	3	Blank(s)	T3a	N0	M0	T3a	3	N0	0	M0	0	RE	RE	Regional	2	Regional	61	2	4 or more regional lymph nodes removed	None; diagnosed at autopsy	Surgery performed	Blank(s)	Blank(s)	Blank(s)	0	0
80-84 years	White	1	Female	2	2006	Urinary Bladder	Malignant	8.5.2 Carcinoma of bladder	C67.0-Trigone of bladder	670	8070	Malignant	Undifferentiated; anaplastic; Grade IV	4	Not a paired site	8070/3: Squamous cell carcinoma, NOS	8070/3: Squamous cell carcinoma, NOS	2	8050-8089: squamous cell neoplasms	XI(f.8) Carcinomas of bladder	Urinary Bladder	Blank(s)	IV	4	Blank(s)	Blank(s)	Blank(s)	Blank(s)	T2b	2	N2	2	M0	0	RN	RN	Regional	2	Regional	71	3	4 or more regional lymph nodes removed	None; diagnosed at autopsy	Surgery performed	Blank(s)	Blank(s)	Blank(s)	200	0
75-79 years	White	1	Female	2	2005	Urinary Bladder	Malignant	8.5.2 Carcinoma of bladder	C67.9-Bladder, NOS	679	8120	Malignant	Moderately differentiated; Grade II	2	Not a paired site	8120/3: Transitional cell carcinoma, NOS	8120/3: Transitional cell carcinoma, NOS	1	8120-8139: transitional cell papillomas and carcinomas	XI(f.8) Carcinomas of bladder	Urinary Bladder	Blank(s)	II	2	Blank(s)	Blank(s)	Blank(s)	Blank(s)	T2NOS	2	N0	0	M0	0	L	L	Localized	3	Regional	61	2	4 or more regional lymph nodes removed	None; diagnosed at autopsy	Surgery performed	Blank(s)	Blank(s)	Blank(s)	0	0
75-79 years	White	1	Female	2	2008	Urinary Bladder	Malignant	8.5.2 Carcinoma of bladder	C67.9-Bladder, NOS	679	8120	Malignant	Poorly differentiated; Grade III	3	Not a paired site	8120/3: Transitional cell carcinoma, NOS	8120/3: Transitional cell carcinoma, NOS	1	8120-8139: transitional cell papillomas and carcinomas	XI(f.8) Carcinomas of bladder	Urinary Bladder	Blank(s)	IV	4	Blank(s)	Blank(s)	Blank(s)	Blank(s)	T3a	3	N1	1	M0	0	RE+RN	RE+RN	Regional	2	Regional	71	3	4 or more regional lymph nodes removed	None; diagnosed at autopsy	Surgery performed	Blank(s)	Blank(s)	Blank(s)	100	0
70-74 years	White	1	Female	2	2007	Urinary Bladder	Malignant	8.5.2 Carcinoma of bladder	C67.4-Posterior wall of bladder	674	8130	Malignant	Poorly differentiated; Grade III	3	Not a paired site	8130/3: Papillary transitional cell carcinoma	8130/3: Papillary transitional cell carcinoma	1	8120-8139: transitional cell papillomas and carcinomas	XI(f.8) Carcinomas of bladder	Urinary Bladder	Blank(s)	III	3	Blank(s)	Blank(s)	Blank(s)	Blank(s)	T3a	3	N0	0	M0	0	RE	RE	Regional	2	Regional	71	3	4 or more regional lymph nodes removed	None; diagnosed at autopsy	Surgery performed	Blank(s)	Blank(s)	Blank(s)	0	0
65-69 years	Black	2	Female	2	2004	Urinary Bladder	Malignant	8.5.2 Carcinoma of bladder	C67.8-Overlapping lesion of bladder	678	8120	Malignant	Undifferentiated; anaplastic; Grade IV	4	Not a paired site	8120/3: Transitional cell carcinoma, NOS	8120/3: Transitional cell carcinoma, NOS	1	8120-8139: transitional cell papillomas and carcinomas	XI(f.8) Carcinomas of bladder	Urinary Bladder	Blank(s)	IV	4	Blank(s)	Blank(s)	Blank(s)	Blank(s)	T4a	4	N1	1	M0	0	RE+RN	RE+RN	Regional	2	Regional	71	3	4 or more regional lymph nodes removed	None; diagnosed at autopsy	Surgery performed	Blank(s)	Blank(s)	Blank(s)	100	0
75-79 years	White	1	Female	2	2010	Urinary Bladder	Malignant	8.5.2 Carcinoma of bladder	C67.4-Posterior wall of bladder	674	8130	Malignant	Poorly differentiated; Grade III	3	Not a paired site	8130/3: Papillary transitional cell carcinoma	8130/3: Papillary transitional cell carcinoma	1	8120-8139: transitional cell papillomas and carcinomas	XI(f.8) Carcinomas of bladder	Urinary Bladder	III	III	3	Blank(s)	T3b	N0	M0	T3b	3	N0	0	M0	0	RE	RE	Regional	2	Regional	50	1	4 or more regional lymph nodes removed	None; diagnosed at autopsy	Surgery performed	Blank(s)	Blank(s)	Blank(s)	0	0
75-79 years	White	1	Male	1	2006	Urinary Bladder	Malignant	8.5.2 Carcinoma of bladder	C67.9-Bladder, NOS	679	8120	Malignant	Poorly differentiated; Grade III	3	Not a paired site	8120/3: Transitional cell carcinoma, NOS	8120/3: Transitional cell carcinoma, NOS	1	8120-8139: transitional cell papillomas and carcinomas	XI(f.8) Carcinomas of bladder	Urinary Bladder	Blank(s)	IV	4	Blank(s)	Blank(s)	Blank(s)	Blank(s)	T4a	4	N1	1	M1	1	D	D	Distant	4	Distant	61	2	4 or more regional lymph nodes removed	None; diagnosed at autopsy	Surgery performed	Blank(s)	Blank(s)	Blank(s)	100	40
65-69 years	White	1	Female	2	2007	Urinary Bladder	Malignant	8.5.2 Carcinoma of bladder	C67.8-Overlapping lesion of bladder	678	8130	Malignant	Undifferentiated; anaplastic; Grade IV	4	Not a paired site	8130/3: Papillary transitional cell carcinoma	8130/3: Papillary transitional cell carcinoma	1	8120-8139: transitional cell papillomas and carcinomas	XI(f.8) Carcinomas of bladder	Urinary Bladder	Blank(s)	I	1	Blank(s)	Blank(s)	Blank(s)	Blank(s)	T1	1	N0	0	M0	0	L	L	Localized	3	Localized	61	2	4 or more regional lymph nodes removed	None; diagnosed at autopsy	Surgery performed	Blank(s)	Blank(s)	Blank(s)	0	0
70-74 years	White	1	Male	1	2014	Urinary Bladder	Malignant	8.5.2 Carcinoma of bladder	C67.0-Trigone of bladder	670	8130	Malignant	Undifferentiated; anaplastic; Grade IV	4	Not a paired site	8130/3: Papillary transitional cell carcinoma	8130/3: Papillary transitional cell carcinoma	1	8120-8139: transitional cell papillomas and carcinomas	XI(f.8) Carcinomas of bladder	Urinary Bladder	III	III	3	Blank(s)	T3b	N0	M0	T3b	3	N0	0	M0	0	RE	RE	Regional	2	Regional	71	3	4 or more regional lymph nodes removed	None; diagnosed at autopsy	Surgery performed	Blank(s)	Blank(s)	Blank(s)	0	0
85+ years	White	1	Female	2	2010	Urinary Bladder	Malignant	8.5.2 Carcinoma of bladder	C67.8-Overlapping lesion of bladder	678	8120	Malignant	Poorly differentiated; Grade III	3	Not a paired site	8120/3: Transitional cell carcinoma, NOS	8120/3: Transitional cell carcinoma, NOS	1	8120-8139: transitional cell papillomas and carcinomas	XI(f.8) Carcinomas of bladder	Urinary Bladder	III	III	3	Blank(s)	T3b	N0	M0	T3b	3	N0	0	M0	0	RE	RE	Regional	2	Regional	71	3	4 or more regional lymph nodes removed	None; diagnosed at autopsy	Surgery performed	Blank(s)	Blank(s)	Blank(s)	0	0
80-84 years	Black	2	Female	2	2014	Urinary Bladder	Malignant	8.5.2 Carcinoma of bladder	C67.9-Bladder, NOS	679	8120	Malignant	Undifferentiated; anaplastic; Grade IV	4	Not a paired site	8120/3: Transitional cell carcinoma, NOS	8120/3: Transitional cell carcinoma, NOS	1	8120-8139: transitional cell papillomas and carcinomas	XI(f.8) Carcinomas of bladder	Urinary Bladder	IV	IV	4	Blank(s)	T4a	N1	M0	T4a	4	N1	1	M0	0	D	D	Distant	4	Distant	61	2	4 or more regional lymph nodes removed	None; diagnosed at autopsy	Surgery performed	Blank(s)	Blank(s)	Blank(s)	150	0
70-74 years	White	1	Male	1	2010	Urinary Bladder	Malignant	8.5.2 Carcinoma of bladder	C67.9-Bladder, NOS	679	8130	Malignant	Undifferentiated; anaplastic; Grade IV	4	Not a paired site	8130/3: Papillary transitional cell carcinoma	8130/3: Papillary transitional cell carcinoma	1	8120-8139: transitional cell papillomas and carcinomas	XI(f.8) Carcinomas of bladder	Urinary Bladder	I	I	1	Blank(s)	T1	N0	M0	T1	1	N0	0	M0	0	L	L	Localized	3	Localized	60	2	4 or more regional lymph nodes removed	None; diagnosed at autopsy	Surgery performed	Blank(s)	Blank(s)	Blank(s)	0	0
75-79 years	White	1	Male	1	2009	Urinary Bladder	Malignant	8.5.2 Carcinoma of bladder	C67.8-Overlapping lesion of bladder	678	8120	Malignant	Poorly differentiated; Grade III	3	Not a paired site	8120/3: Transitional cell carcinoma, NOS	8120/3: Transitional cell carcinoma, NOS	1	8120-8139: transitional cell papillomas and carcinomas	XI(f.8) Carcinomas of bladder	Urinary Bladder	Blank(s)	II	2	Blank(s)	Blank(s)	Blank(s)	Blank(s)	T2b	2	N0	0	M0	0	L	L	Localized	3	Regional	60	2	None	None; diagnosed at autopsy	Surgery performed	Blank(s)	Blank(s)	Blank(s)	0	0
75-79 years	White	1	Female	2	2007	Urinary Bladder	Malignant	8.5.2 Carcinoma of bladder	C67.9-Bladder, NOS	679	8120	Malignant	Undifferentiated; anaplastic; Grade IV	4	Not a paired site	8120/3: Transitional cell carcinoma, NOS	8120/3: Transitional cell carcinoma, NOS	1	8120-8139: transitional cell papillomas and carcinomas	XI(f.8) Carcinomas of bladder	Urinary Bladder	Blank(s)	IV	4	Blank(s)	Blank(s)	Blank(s)	Blank(s)	T4a	4	N1	1	M0	0	RE+RN	RE+RN	Regional	2	Regional	71	3	4 or more regional lymph nodes removed	Non-primary surgical procedure to other regional sites	Surgery performed	Blank(s)	Blank(s)	Blank(s)	500	0
70-74 years	White	1	Female	2	2009	Urinary Bladder	Malignant	8.5.2 Carcinoma of bladder	C67.2-Lateral wall of bladder	672	8130	Malignant	Undifferentiated; anaplastic; Grade IV	4	Not a paired site	8130/3: Papillary transitional cell carcinoma	8130/3: Papillary transitional cell carcinoma	1	8120-8139: transitional cell papillomas and carcinomas	XI(f.8) Carcinomas of bladder	Urinary Bladder	Blank(s)	III	3	Blank(s)	Blank(s)	Blank(s)	Blank(s)	T3a	3	N0	0	M0	0	RE	RE	Regional	2	Regional	71	3	4 or more regional lymph nodes removed	None; diagnosed at autopsy	Surgery performed	Blank(s)	Blank(s)	Blank(s)	0	0
75-79 years	White	1	Female	2	2004	Urinary Bladder	Malignant	8.5.2 Carcinoma of bladder	C67.2-Lateral wall of bladder	672	8120	Malignant	Poorly differentiated; Grade III	3	Not a paired site	8120/3: Transitional cell carcinoma, NOS	8120/3: Transitional cell carcinoma, NOS	1	8120-8139: transitional cell papillomas and carcinomas	XI(f.8) Carcinomas of bladder	Urinary Bladder	Blank(s)	IV	4	Blank(s)	Blank(s)	Blank(s)	Blank(s)	T3a	3	N2	2	M0	0	RE+RN	RE+RN	Regional	2	Regional	71	3	1 to 3 regional lymph nodes removed	None; diagnosed at autopsy	Surgery performed	Blank(s)	Blank(s)	Blank(s)	200	0
75-79 years	White	1	Female	2	2004	Urinary Bladder	Malignant	8.5.2 Carcinoma of bladder	C67.9-Bladder, NOS	679	8120	Malignant	Undifferentiated; anaplastic; Grade IV	4	Not a paired site	8120/3: Transitional cell carcinoma, NOS	8120/3: Transitional cell carcinoma, NOS	1	8120-8139: transitional cell papillomas and carcinomas	XI(f.8) Carcinomas of bladder	Urinary Bladder	Blank(s)	II	2	Blank(s)	Blank(s)	Blank(s)	Blank(s)	T2NOS	2	N0	0	M0	0	L	L	Localized	3	Regional	71	3	None	None; diagnosed at autopsy	Surgery performed	Blank(s)	Blank(s)	Blank(s)	0	0
70-74 years	White	1	Female	2	2006	Urinary Bladder	Malignant	8.5.2 Carcinoma of bladder	C67.9-Bladder, NOS	679	8120	Malignant	Undifferentiated; anaplastic; Grade IV	4	Not a paired site	8120/3: Transitional cell carcinoma, NOS	8120/3: Transitional cell carcinoma, NOS	1	8120-8139: transitional cell papillomas and carcinomas	XI(f.8) Carcinomas of bladder	Urinary Bladder	Blank(s)	II	2	Blank(s)	Blank(s)	Blank(s)	Blank(s)	T2NOS	2	N0	0	M0	0	L	L	Localized	3	Regional	71	3	4 or more regional lymph nodes removed	None; diagnosed at autopsy	Surgery performed	Blank(s)	Blank(s)	Blank(s)	0	0
65-69 years	White	1	Male	1	2004	Urinary Bladder	Malignant	8.5.2 Carcinoma of bladder	C67.8-Overlapping lesion of bladder	678	8120	Malignant	Poorly differentiated; Grade III	3	Not a paired site	8120/3: Transitional cell carcinoma, NOS	8120/3: Transitional cell carcinoma, NOS	1	8120-8139: transitional cell papillomas and carcinomas	XI(f.8) Carcinomas of bladder	Urinary Bladder	Blank(s)	III	3	Blank(s)	Blank(s)	Blank(s)	Blank(s)	T4a	4	N0	0	M0	0	RE	RE	Regional	2	Regional	60	2	1 to 3 regional lymph nodes removed	None; diagnosed at autopsy	Surgery performed	Blank(s)	Blank(s)	Blank(s)	0	0
70-74 years	White	1	Female	2	2012	Urinary Bladder	Malignant	8.5.2 Carcinoma of bladder	C67.8-Overlapping lesion of bladder	678	8046	Malignant	Undifferentiated; anaplastic; Grade IV	4	Not a paired site	8046/3: Non-small cell carcinoma	8046/3: Non-small cell carcinoma	8	8010-8049: epithelial neoplasms, NOS	XI(f.8) Carcinomas of bladder	Urinary Bladder	IV	IV	4	Blank(s)	T4a	N2	M0	T4a	4	N2	2	M0	0	RE+RN	RE+RN	Regional	2	Regional	61	2	4 or more regional lymph nodes removed	None; diagnosed at autopsy	Surgery performed	Blank(s)	Blank(s)	Blank(s)	250	0
80-84 years	White	1	Male	1	2006	Urinary Bladder	Malignant	8.5.2 Carcinoma of bladder	C67.9-Bladder, NOS	679	8120	Malignant	Undifferentiated; anaplastic; Grade IV	4	Not a paired site	8120/3: Transitional cell carcinoma, NOS	8120/3: Transitional cell carcinoma, NOS	1	8120-8139: transitional cell papillomas and carcinomas	XI(f.8) Carcinomas of bladder	Urinary Bladder	Blank(s)	IV	4	Blank(s)	Blank(s)	Blank(s)	Blank(s)	T2a	2	N1	1	M0	0	RN	RN	Regional	2	Regional	61	2	4 or more regional lymph nodes removed	None; diagnosed at autopsy	Surgery performed	Blank(s)	Blank(s)	Blank(s)	100	0
85+ years	Black	2	Female	2	2006	Urinary Bladder	Malignant	8.5.2 Carcinoma of bladder	C67.9-Bladder, NOS	679	8130	Malignant	Undifferentiated; anaplastic; Grade IV	4	Not a paired site	8130/3: Papillary transitional cell carcinoma	8130/3: Papillary transitional cell carcinoma	1	8120-8139: transitional cell papillomas and carcinomas	XI(f.8) Carcinomas of bladder	Urinary Bladder	Blank(s)	II	2	Blank(s)	Blank(s)	Blank(s)	Blank(s)	T2a	2	N0	0	M0	0	L	L	Localized	3	Regional	50	1	4 or more regional lymph nodes removed	None; diagnosed at autopsy	Surgery performed	Blank(s)	Blank(s)	Blank(s)	0	0
70-74 years	White	1	Female	2	2007	Urinary Bladder	Malignant	8.5.2 Carcinoma of bladder	C67.9-Bladder, NOS	679	8020	Malignant	Undifferentiated; anaplastic; Grade IV	4	Not a paired site	8020/3: Carcinoma, undifferentiated, NOS	8020/3: Carcinoma, undifferentiated, NOS	8	8010-8049: epithelial neoplasms, NOS	XI(f.8) Carcinomas of bladder	Urinary Bladder	Blank(s)	II	2	Blank(s)	Blank(s)	Blank(s)	Blank(s)	T2b	2	N0	0	M0	0	L	L	Localized	3	Regional	71	3	4 or more regional lymph nodes removed	None; diagnosed at autopsy	Surgery performed	Blank(s)	Blank(s)	Blank(s)	0	0
70-74 years	White	1	Female	2	2014	Urinary Bladder	Malignant	8.5.2 Carcinoma of bladder	C67.2-Lateral wall of bladder	672	8122	Malignant	Undifferentiated; anaplastic; Grade IV	4	Right - origin of primary	8122/3: Transitional cell carcinoma, spindle cell	8122/3: Transitional cell carcinoma, spindle cell	1	8120-8139: transitional cell papillomas and carcinomas	XI(f.8) Carcinomas of bladder	Urinary Bladder	IV	IV	4	Blank(s)	T4a	N1	M0	T4a	4	N1	1	M0	0	RE+RN	RE+RN	Regional	2	Regional	71	3	4 or more regional lymph nodes removed	None; diagnosed at autopsy	Surgery performed	Blank(s)	Blank(s)	Blank(s)	150	0
80-84 years	White	1	Female	2	2005	Urinary Bladder	Malignant	8.5.2 Carcinoma of bladder	C67.3-Anterior wall of bladder	673	8130	Malignant	Poorly differentiated; Grade III	3	Not a paired site	8130/3: Papillary transitional cell carcinoma	8130/3: Papillary transitional cell carcinoma	1	8120-8139: transitional cell papillomas and carcinomas	XI(f.8) Carcinomas of bladder	Urinary Bladder	Blank(s)	III	3	Blank(s)	Blank(s)	Blank(s)	Blank(s)	T3a	3	N0	0	M0	0	RE	RE	Regional	2	Regional	61	2	4 or more regional lymph nodes removed	None; diagnosed at autopsy	Surgery performed	Blank(s)	Blank(s)	Blank(s)	0	0
60-64 years	Black	2	Male	1	2008	Urinary Bladder	Malignant	8.5.2 Carcinoma of bladder	C67.9-Bladder, NOS	679	8120	Malignant	Undifferentiated; anaplastic; Grade IV	4	Not a paired site	8120/3: Transitional cell carcinoma, NOS	8120/3: Transitional cell carcinoma, NOS	1	8120-8139: transitional cell papillomas and carcinomas	XI(f.8) Carcinomas of bladder	Urinary Bladder	Blank(s)	III	3	Blank(s)	Blank(s)	Blank(s)	Blank(s)	T4a	4	N0	0	M0	0	RE	RE	Regional	2	Regional	61	2	4 or more regional lymph nodes removed	Non-primary surgical procedure to other regional sites	Surgery performed	Blank(s)	Blank(s)	Blank(s)	0	0
80-84 years	Black	2	Male	1	2010	Urinary Bladder	Malignant	8.5.2 Carcinoma of bladder	C67.4-Posterior wall of bladder	674	8120	Malignant	Undifferentiated; anaplastic; Grade IV	4	Not a paired site	8120/3: Transitional cell carcinoma, NOS	8120/3: Transitional cell carcinoma, NOS	1	8120-8139: transitional cell papillomas and carcinomas	XI(f.8) Carcinomas of bladder	Urinary Bladder	II	II	2	Blank(s)	T2a	N0	M0	T2a	2	N0	0	M0	0	L	L	Localized	3	Regional	60	2	None	None; diagnosed at autopsy	Surgery performed	Blank(s)	Blank(s)	Blank(s)	0	0
75-79 years	White	1	Male	1	2006	Urinary Bladder	Malignant	8.5.2 Carcinoma of bladder	C67.2-Lateral wall of bladder	672	8120	Malignant	Poorly differentiated; Grade III	3	Not a paired site	8120/3: Transitional cell carcinoma, NOS	8120/3: Transitional cell carcinoma, NOS	1	8120-8139: transitional cell papillomas and carcinomas	XI(f.8) Carcinomas of bladder	Urinary Bladder	Blank(s)	II	2	Blank(s)	Blank(s)	Blank(s)	Blank(s)	T2b	2	N0	0	M0	0	L	L	Localized	3	Regional	61	2	None	None; diagnosed at autopsy	Surgery performed	Blank(s)	Blank(s)	Blank(s)	0	0
65-69 years	White	1	Male	1	2008	Urinary Bladder	Malignant	8.5.2 Carcinoma of bladder	C67.2-Lateral wall of bladder	672	8130	Malignant	Poorly differentiated; Grade III	3	Not a paired site	8130/3: Papillary transitional cell carcinoma	8130/3: Papillary transitional cell carcinoma	1	8120-8139: transitional cell papillomas and carcinomas	XI(f.8) Carcinomas of bladder	Urinary Bladder	Blank(s)	II	2	Blank(s)	Blank(s)	Blank(s)	Blank(s)	T2a	2	N0	0	M0	0	L	L	Localized	3	Regional	61	2	4 or more regional lymph nodes removed	None; diagnosed at autopsy	Surgery performed	Blank(s)	Blank(s)	Blank(s)	0	0
75-79 years	White	1	Male	1	2008	Urinary Bladder	Malignant	8.5.2 Carcinoma of bladder	C67.9-Bladder, NOS	679	8120	Malignant	Undifferentiated; anaplastic; Grade IV	4	Not a paired site	8120/3: Transitional cell carcinoma, NOS	8120/3: Transitional cell carcinoma, NOS	1	8120-8139: transitional cell papillomas and carcinomas	XI(f.8) Carcinomas of bladder	Urinary Bladder	Blank(s)	I	1	Blank(s)	Blank(s)	Blank(s)	Blank(s)	T1	1	N0	0	M0	0	L	L	Localized	3	Localized	61	2	1 to 3 regional lymph nodes removed	None; diagnosed at autopsy	Surgery performed	Blank(s)	Blank(s)	Blank(s)	0	0
80-84 years	White	1	Male	1	2004	Urinary Bladder	Malignant	8.5.2 Carcinoma of bladder	C67.9-Bladder, NOS	679	8120	Malignant	Undifferentiated; anaplastic; Grade IV	4	Not a paired site	8120/3: Transitional cell carcinoma, NOS	8120/3: Transitional cell carcinoma, NOS	1	8120-8139: transitional cell papillomas and carcinomas	XI(f.8) Carcinomas of bladder	Urinary Bladder	Blank(s)	II	2	Blank(s)	Blank(s)	Blank(s)	Blank(s)	T2b	2	N0	0	M0	0	L	L	Localized	3	Regional	60	2	4 or more regional lymph nodes removed	None; diagnosed at autopsy	Surgery performed	Blank(s)	Blank(s)	Blank(s)	0	0
65-69 years	White	1	Male	1	2010	Urinary Bladder	Malignant	8.5.2 Carcinoma of bladder	C67.9-Bladder, NOS	679	8130	Malignant	Moderately differentiated; Grade II	2	Not a paired site	8130/3: Papillary transitional cell carcinoma	8130/3: Papillary transitional cell carcinoma	1	8120-8139: transitional cell papillomas and carcinomas	XI(f.8) Carcinomas of bladder	Urinary Bladder	I	I	1	Blank(s)	T1	N0	M0	T1	1	N0	0	M0	0	L	L	Localized	3	Localized	61	2	None	None; diagnosed at autopsy	Surgery performed	Blank(s)	Blank(s)	Blank(s)	0	0
75-79 years	White	1	Female	2	2004	Urinary Bladder	Malignant	8.5.2 Carcinoma of bladder	C67.2-Lateral wall of bladder	672	8130	Malignant	Moderately differentiated; Grade II	2	Not a paired site	8130/3: Papillary transitional cell carcinoma	8130/3: Papillary transitional cell carcinoma	1	8120-8139: transitional cell papillomas and carcinomas	XI(f.8) Carcinomas of bladder	Urinary Bladder	Blank(s)	II	2	Blank(s)	Blank(s)	Blank(s)	Blank(s)	T2b	2	N0	0	M0	0	L	L	Localized	3	Regional	61	2	4 or more regional lymph nodes removed	None; diagnosed at autopsy	Surgery performed	Blank(s)	Blank(s)	Blank(s)	0	0
75-79 years	White	1	Male	1	2015	Urinary Bladder	Malignant	8.5.2 Carcinoma of bladder	C67.9-Bladder, NOS	679	8071	Malignant	Well differentiated; Grade I	1	Not a paired site	8071/3: Squamous cell carcinoma, keratinizing, NOS	8071/3: Squamous cell carcinoma, keratinizing, NOS	2	8050-8089: squamous cell neoplasms	XI(f.8) Carcinomas of bladder	Urinary Bladder	III	III	3	Blank(s)	T4a	N0	M0	T4a	4	N0	0	M0	0	RE	RE	Regional	2	Regional	61	2	None	None; diagnosed at autopsy	Surgery performed	Blank(s)	Blank(s)	Blank(s)	0	0
65-69 years	White	1	Male	1	2007	Urinary Bladder	Malignant	8.5.2 Carcinoma of bladder	C67.9-Bladder, NOS	679	8120	Malignant	Undifferentiated; anaplastic; Grade IV	4	Not a paired site	8120/3: Transitional cell carcinoma, NOS	8120/3: Transitional cell carcinoma, NOS	1	8120-8139: transitional cell papillomas and carcinomas	XI(f.8) Carcinomas of bladder	Urinary Bladder	Blank(s)	IV	4	Blank(s)	Blank(s)	Blank(s)	Blank(s)	T4a	4	N1	1	M0	0	RE+RN	RE+RN	Regional	2	Regional	60	2	4 or more regional lymph nodes removed	None; diagnosed at autopsy	Surgery performed	Blank(s)	Blank(s)	Blank(s)	500	0
60-64 years	White	1	Male	1	2009	Urinary Bladder	Malignant	8.5.2 Carcinoma of bladder	C67.9-Bladder, NOS	679	8130	Malignant	Undifferentiated; anaplastic; Grade IV	4	Not a paired site	8130/3: Papillary transitional cell carcinoma	8130/3: Papillary transitional cell carcinoma	1	8120-8139: transitional cell papillomas and carcinomas	XI(f.8) Carcinomas of bladder	Urinary Bladder	Blank(s)	IV	4	Blank(s)	Blank(s)	Blank(s)	Blank(s)	T1	1	N2	2	M0	0	RN	RN	Regional	2	Regional	62	2	4 or more regional lymph nodes removed	None; diagnosed at autopsy	Surgery performed	Blank(s)	Blank(s)	Blank(s)	200	0
70-74 years	White	1	Female	2	2015	Urinary Bladder	Malignant	8.5.2 Carcinoma of bladder	C67.8-Overlapping lesion of bladder	678	8130	Malignant	Poorly differentiated; Grade III	3	Not a paired site	8130/3: Papillary transitional cell carcinoma	8130/3: Papillary transitional cell carcinoma	1	8120-8139: transitional cell papillomas and carcinomas	XI(f.8) Carcinomas of bladder	Urinary Bladder	I	I	1	Blank(s)	T1	N0	M0	T1	1	N0	0	M0	0	L	L	Localized	3	Localized	71	3	None	None; diagnosed at autopsy	Surgery performed	Blank(s)	Blank(s)	Blank(s)	0	0
65-69 years	White	1	Male	1	2004	Urinary Bladder	Malignant	8.5.2 Carcinoma of bladder	C67.2-Lateral wall of bladder	672	8130	Malignant	Poorly differentiated; Grade III	3	Not a paired site	8130/3: Papillary transitional cell carcinoma	8130/3: Papillary transitional cell carcinoma	1	8120-8139: transitional cell papillomas and carcinomas	XI(f.8) Carcinomas of bladder	Urinary Bladder	Blank(s)	II	2	Blank(s)	Blank(s)	Blank(s)	Blank(s)	T2NOS	2	N0	0	M0	0	L	L	Localized	3	Regional	60	2	4 or more regional lymph nodes removed	None; diagnosed at autopsy	Surgery performed	Blank(s)	Blank(s)	Blank(s)	0	0
70-74 years	White	1	Male	1	2014	Urinary Bladder	Malignant	8.5.2 Carcinoma of bladder	C67.6-Ureteric orifice	676	8010	Malignant	Undifferentiated; anaplastic; Grade IV	4	Not a paired site	8010/3: Carcinoma, NOS	8010/3: Carcinoma, NOS	8	8010-8049: epithelial neoplasms, NOS	XI(f.8) Carcinomas of bladder	Urinary Bladder	0is	0is	6	Blank(s)	Tis	N0	M0	Tis	6	N0	0	M0	0	IS	IS	In situ	1	Localized	61	2	None	None; diagnosed at autopsy	Surgery performed	Blank(s)	Blank(s)	Blank(s)	0	0
80-84 years	White	1	Male	1	2005	Urinary Bladder	Malignant	8.5.2 Carcinoma of bladder	C67.9-Bladder, NOS	679	8120	Malignant	Undifferentiated; anaplastic; Grade IV	4	Not a paired site	8120/3: Transitional cell carcinoma, NOS	8120/3: Transitional cell carcinoma, NOS	1	8120-8139: transitional cell papillomas and carcinomas	XI(f.8) Carcinomas of bladder	Urinary Bladder	Blank(s)	III	3	Blank(s)	Blank(s)	Blank(s)	Blank(s)	T3a	3	N0	0	M0	0	RE	RE	Regional	2	Regional	61	2	None	None; diagnosed at autopsy	Surgery performed	Blank(s)	Blank(s)	Blank(s)	0	0
75-79 years	White	1	Male	1	2004	Urinary Bladder	Malignant	8.5.2 Carcinoma of bladder	C67.2-Lateral wall of bladder	672	8120	Malignant	Undifferentiated; anaplastic; Grade IV	4	Not a paired site	8120/3: Transitional cell carcinoma, NOS	8120/3: Transitional cell carcinoma, NOS	1	8120-8139: transitional cell papillomas and carcinomas	XI(f.8) Carcinomas of bladder	Urinary Bladder	Blank(s)	II	2	Blank(s)	Blank(s)	Blank(s)	Blank(s)	T2b	2	N0	0	M0	0	L	L	Localized	3	Regional	60	2	4 or more regional lymph nodes removed	None; diagnosed at autopsy	Surgery performed	Blank(s)	Blank(s)	Blank(s)	0	0
80-84 years	White	1	Male	1	2011	Urinary Bladder	Malignant	8.5.2 Carcinoma of bladder	C67.9-Bladder, NOS	679	8130	Malignant	Poorly differentiated; Grade III	3	Not a paired site	8130/3: Papillary transitional cell carcinoma	8130/3: Papillary transitional cell carcinoma	1	8120-8139: transitional cell papillomas and carcinomas	XI(f.8) Carcinomas of bladder	Urinary Bladder	II	II	2	Blank(s)	T2a	N0	M0	T2a	2	N0	0	M0	0	L	L	Localized	3	Regional	61	2	None	None; diagnosed at autopsy	Surgery performed	Blank(s)	Blank(s)	Blank(s)	0	0
70-74 years	White	1	Male	1	2006	Urinary Bladder	Malignant	8.5.2 Carcinoma of bladder	C67.2-Lateral wall of bladder	672	8120	Malignant	Undifferentiated; anaplastic; Grade IV	4	Not a paired site	8120/3: Transitional cell carcinoma, NOS	8120/3: Transitional cell carcinoma, NOS	1	8120-8139: transitional cell papillomas and carcinomas	XI(f.8) Carcinomas of bladder	Urinary Bladder	Blank(s)	II	2	Blank(s)	Blank(s)	Blank(s)	Blank(s)	T2b	2	N0	0	M0	0	L	L	Localized	3	Regional	61	2	4 or more regional lymph nodes removed	None; diagnosed at autopsy	Surgery performed	Blank(s)	Blank(s)	Blank(s)	0	0
75-79 years	White	1	Male	1	2015	Urinary Bladder	Malignant	8.5.2 Carcinoma of bladder	C67.9-Bladder, NOS	679	8130	Malignant	Undifferentiated; anaplastic; Grade IV	4	Not a paired site	8130/3: Papillary transitional cell carcinoma	8130/3: Papillary transitional cell carcinoma	1	8120-8139: transitional cell papillomas and carcinomas	XI(f.8) Carcinomas of bladder	Urinary Bladder	IV	IV	4	Blank(s)	T4a	N3	M0	T4a	4	N2	2	M1	1	D	D	Distant	4	Distant	70	3	4 or more regional lymph nodes removed	None; diagnosed at autopsy	Surgery performed	Blank(s)	Blank(s)	Blank(s)	450	0
65-69 years	White	1	Male	1	2009	Urinary Bladder	Malignant	8.5.2 Carcinoma of bladder	C67.0-Trigone of bladder	670	8480	Malignant	Moderately differentiated; Grade II	2	Not a paired site	8480/3: Mucinous adenocarcinoma	8480/3: Mucinous adenocarcinoma	3	8440-8499: cystic, mucinous and serous neoplasms	XI(f.8) Carcinomas of bladder	Urinary Bladder	Blank(s)	IV	4	Blank(s)	Blank(s)	Blank(s)	Blank(s)	T4b	4	N1	1	M1	1	D	D	Distant	4	Distant	73	3	1 to 3 regional lymph nodes removed	None; diagnosed at autopsy	Surgery performed	Blank(s)	Blank(s)	Blank(s)	100	40
70-74 years	White	1	Male	1	2007	Urinary Bladder	Malignant	8.5.2 Carcinoma of bladder	C67.4-Posterior wall of bladder	674	8130	Malignant	Moderately differentiated; Grade II	2	Not a paired site	8130/3: Papillary transitional cell carcinoma	8130/3: Papillary transitional cell carcinoma	1	8120-8139: transitional cell papillomas and carcinomas	XI(f.8) Carcinomas of bladder	Urinary Bladder	Blank(s)	0a	5	Blank(s)	Blank(s)	Blank(s)	Blank(s)	Ta	5	N0	0	M0	0	IS	IS	In situ	1	Localized	60	2	None	None; diagnosed at autopsy	Surgery performed	Blank(s)	Blank(s)	Blank(s)	0	0
70-74 years	Other (American Indian/AK Native, Asian/Pacific Islander)	3	Female	2	2006	Urinary Bladder	Malignant	8.5.2 Carcinoma of bladder	C67.3-Anterior wall of bladder	673	8120	Malignant	Undifferentiated; anaplastic; Grade IV	4	Not a paired site	8120/3: Transitional cell carcinoma, NOS	8120/3: Transitional cell carcinoma, NOS	1	8120-8139: transitional cell papillomas and carcinomas	XI(f.8) Carcinomas of bladder	Urinary Bladder	Blank(s)	III	3	Blank(s)	Blank(s)	Blank(s)	Blank(s)	T3a	3	N0	0	M0	0	RE	RE	Regional	2	Regional	71	3	4 or more regional lymph nodes removed	None; diagnosed at autopsy	Surgery performed	Blank(s)	Blank(s)	Blank(s)	0	0
70-74 years	White	1	Male	1	2004	Urinary Bladder	Malignant	8.5.2 Carcinoma of bladder	C67.9-Bladder, NOS	679	8120	Malignant	Poorly differentiated; Grade III	3	Not a paired site	8120/3: Transitional cell carcinoma, NOS	8120/3: Transitional cell carcinoma, NOS	1	8120-8139: transitional cell papillomas and carcinomas	XI(f.8) Carcinomas of bladder	Urinary Bladder	Blank(s)	0is	6	Blank(s)	Blank(s)	Blank(s)	Blank(s)	Tis	6	N0	0	M0	0	IS	IS	In situ	1	Localized	60	2	None	None; diagnosed at autopsy	Surgery performed	Blank(s)	Blank(s)	Blank(s)	0	0
65-69 years	Black	2	Male	1	2008	Urinary Bladder	Malignant	8.5.2 Carcinoma of bladder	C67.2-Lateral wall of bladder	672	8120	Malignant	Undifferentiated; anaplastic; Grade IV	4	Not a paired site	8120/3: Transitional cell carcinoma, NOS	8120/3: Transitional cell carcinoma, NOS	1	8120-8139: transitional cell papillomas and carcinomas	XI(f.8) Carcinomas of bladder	Urinary Bladder	Blank(s)	III	3	Blank(s)	Blank(s)	Blank(s)	Blank(s)	T3a	3	N0	0	M0	0	RE	RE	Regional	2	Regional	60	2	4 or more regional lymph nodes removed	None; diagnosed at autopsy	Surgery performed	Blank(s)	Blank(s)	Blank(s)	0	0
80-84 years	White	1	Female	2	2007	Urinary Bladder	Malignant	8.5.2 Carcinoma of bladder	C67.2-Lateral wall of bladder	672	8130	Malignant	Undifferentiated; anaplastic; Grade IV	4	Not a paired site	8130/3: Papillary transitional cell carcinoma	8130/3: Papillary transitional cell carcinoma	1	8120-8139: transitional cell papillomas and carcinomas	XI(f.8) Carcinomas of bladder	Urinary Bladder	Blank(s)	III	3	Blank(s)	Blank(s)	Blank(s)	Blank(s)	T3a	3	N0	0	M0	0	RE	RE	Regional	2	Regional	71	3	4 or more regional lymph nodes removed	None; diagnosed at autopsy	Surgery performed	Blank(s)	Blank(s)	Blank(s)	0	0
75-79 years	White	1	Male	1	2009	Urinary Bladder	Malignant	8.5.2 Carcinoma of bladder	C67.9-Bladder, NOS	679	8122	Malignant	Undifferentiated; anaplastic; Grade IV	4	Not a paired site	8122/3: Transitional cell carcinoma, spindle cell	8122/3: Transitional cell carcinoma, spindle cell	1	8120-8139: transitional cell papillomas and carcinomas	XI(f.8) Carcinomas of bladder	Urinary Bladder	Blank(s)	III	3	Blank(s)	Blank(s)	Blank(s)	Blank(s)	T3a	3	N0	0	M0	0	RE	RE	Regional	2	Regional	60	2	1 to 3 regional lymph nodes removed	None; diagnosed at autopsy	Surgery performed	Blank(s)	Blank(s)	Blank(s)	0	0
55-59 years	White	1	Male	1	2014	Urinary Bladder	Malignant	8.5.2 Carcinoma of bladder	C67.1-Dome of bladder	671	8120	Malignant	Poorly differentiated; Grade III	3	Not a paired site	8120/3: Transitional cell carcinoma, NOS	8120/3: Transitional cell carcinoma, NOS	1	8120-8139: transitional cell papillomas and carcinomas	XI(f.8) Carcinomas of bladder	Urinary Bladder	IV	IV	4	Blank(s)	T3a	N1	M0	T3a	3	N1	1	M0	0	RE+RN	RE+RN	Regional	2	Regional	61	2	4 or more regional lymph nodes removed	None; diagnosed at autopsy	Surgery performed	Blank(s)	Blank(s)	Blank(s)	150	0
75-79 years	White	1	Male	1	2010	Urinary Bladder	Malignant	8.5.2 Carcinoma of bladder	C67.9-Bladder, NOS	679	8120	Malignant	Undifferentiated; anaplastic; Grade IV	4	Not a paired site	8120/3: Transitional cell carcinoma, NOS	8120/3: Transitional cell carcinoma, NOS	1	8120-8139: transitional cell papillomas and carcinomas	XI(f.8) Carcinomas of bladder	Urinary Bladder	II	II	2	Blank(s)	T2NOS	N0	M0	T2NOS	2	N0	0	M0	0	L	L	Localized	3	Regional	60	2	None	None; diagnosed at autopsy	Surgery performed	Blank(s)	Blank(s)	Blank(s)	0	0
75-79 years	Other (American Indian/AK Native, Asian/Pacific Islander)	3	Female	2	2013	Urinary Bladder	Malignant	8.5.2 Carcinoma of bladder	C67.9-Bladder, NOS	679	8120	Malignant	Undifferentiated; anaplastic; Grade IV	4	Not a paired site	8120/3: Transitional cell carcinoma, NOS	8120/3: Transitional cell carcinoma, NOS	1	8120-8139: transitional cell papillomas and carcinomas	XI(f.8) Carcinomas of bladder	Urinary Bladder	III	III	3	Blank(s)	T4a	N0	M0	T4a	4	N0	0	M0	0	D	D	Distant	4	Distant	61	2	None	None; diagnosed at autopsy	Surgery performed	Blank(s)	Blank(s)	Blank(s)	0	0
65-69 years	Black	2	Male	1	2011	Urinary Bladder	Malignant	8.5.2 Carcinoma of bladder	C67.4-Posterior wall of bladder	674	8120	Malignant	Undifferentiated; anaplastic; Grade IV	4	Not a paired site	8120/3: Transitional cell carcinoma, NOS	8120/3: Transitional cell carcinoma, NOS	1	8120-8139: transitional cell papillomas and carcinomas	XI(f.8) Carcinomas of bladder	Urinary Bladder	III	III	3	Blank(s)	T4a	N0	M0	T4a	4	N0	0	M0	0	RE	RE	Regional	2	Regional	61	2	4 or more regional lymph nodes removed	None; diagnosed at autopsy	Surgery performed	Blank(s)	Blank(s)	Blank(s)	0	0
60-64 years	White	1	Male	1	2012	Urinary Bladder	Malignant	8.5.2 Carcinoma of bladder	C67.9-Bladder, NOS	679	8120	Malignant	Poorly differentiated; Grade III	3	Not a paired site	8120/3: Transitional cell carcinoma, NOS	8120/3: Transitional cell carcinoma, NOS	1	8120-8139: transitional cell papillomas and carcinomas	XI(f.8) Carcinomas of bladder	Urinary Bladder	III	III	3	Blank(s)	T4a	N0	M0	T4a	4	N0	0	M0	0	D	D	Distant	4	Distant	70	3	4 or more regional lymph nodes removed	None; diagnosed at autopsy	Surgery performed	Blank(s)	Blank(s)	Blank(s)	0	0
80-84 years	White	1	Male	1	2008	Urinary Bladder	Malignant	8.5.2 Carcinoma of bladder	C67.3-Anterior wall of bladder	673	8120	Malignant	Poorly differentiated; Grade III	3	Not a paired site	8120/3: Transitional cell carcinoma, NOS	8120/3: Transitional cell carcinoma, NOS	1	8120-8139: transitional cell papillomas and carcinomas	XI(f.8) Carcinomas of bladder	Urinary Bladder	Blank(s)	II	2	Blank(s)	Blank(s)	Blank(s)	Blank(s)	T2b	2	N0	0	M0	0	L	L	Localized	3	Regional	61	2	None	None; diagnosed at autopsy	Surgery performed	Blank(s)	Blank(s)	Blank(s)	0	0
80-84 years	White	1	Male	1	2010	Urinary Bladder	Malignant	8.5.2 Carcinoma of bladder	C67.8-Overlapping lesion of bladder	678	8246	Malignant	Undifferentiated; anaplastic; Grade IV	4	Not a paired site	8246/3: Neuroendocrine carcinoma, NOS	8246/3: Neuroendocrine carcinoma, NOS	5	8140-8389: adenomas and adenocarcinomas	XI(f.8) Carcinomas of bladder	Urinary Bladder	IV	IV	4	Blank(s)	T3a	N1	M0	T3a	3	N1	1	M0	0	RE+RN	RE+RN	Regional	2	Regional	60	2	4 or more regional lymph nodes removed	None; diagnosed at autopsy	Surgery performed	Blank(s)	Blank(s)	Blank(s)	505	0
50-54 years	Other (American Indian/AK Native, Asian/Pacific Islander)	3	Female	2	2010	Urinary Bladder	Malignant	8.5.2 Carcinoma of bladder	C67.9-Bladder, NOS	679	8120	Malignant	Undifferentiated; anaplastic; Grade IV	4	Not a paired site	8120/3: Transitional cell carcinoma, NOS	8120/3: Transitional cell carcinoma, NOS	1	8120-8139: transitional cell papillomas and carcinomas	XI(f.8) Carcinomas of bladder	Urinary Bladder	III	III	3	Blank(s)	T4a	N0	M0	T4a	4	N0	0	M0	0	RE	RE	Regional	2	Regional	61	2	Number of regional lymph nodes removed unknown	None; diagnosed at autopsy	Surgery performed	Blank(s)	Blank(s)	Blank(s)	0	0
75-79 years	White	1	Female	2	2010	Urinary Bladder	Malignant	8.5.2 Carcinoma of bladder	C67.8-Overlapping lesion of bladder	678	8120	Malignant	Undifferentiated; anaplastic; Grade IV	4	Not a paired site	8120/3: Transitional cell carcinoma, NOS	8120/3: Transitional cell carcinoma, NOS	1	8120-8139: transitional cell papillomas and carcinomas	XI(f.8) Carcinomas of bladder	Urinary Bladder	IV	IV	4	Blank(s)	T3a	N1	M0	T3a	3	N3	3	M0	0	RE+RN	RE+RN	Regional	2	Regional	60	2	4 or more regional lymph nodes removed	None; diagnosed at autopsy	Surgery performed	Blank(s)	Blank(s)	Blank(s)	150	0
75-79 years	White	1	Male	1	2009	Urinary Bladder	Malignant	8.5.2 Carcinoma of bladder	C67.9-Bladder, NOS	679	8120	Malignant	Undifferentiated; anaplastic; Grade IV	4	Not a paired site	8120/3: Transitional cell carcinoma, NOS	8120/3: Transitional cell carcinoma, NOS	1	8120-8139: transitional cell papillomas and carcinomas	XI(f.8) Carcinomas of bladder	Urinary Bladder	Blank(s)	II	2	Blank(s)	Blank(s)	Blank(s)	Blank(s)	T2NOS	2	N0	0	M0	0	L	L	Localized	3	Regional	60	2	4 or more regional lymph nodes removed	None; diagnosed at autopsy	Surgery performed	Blank(s)	Blank(s)	Blank(s)	0	0
85+ years	White	1	Male	1	2009	Urinary Bladder	Malignant	8.5.2 Carcinoma of bladder	C67.9-Bladder, NOS	679	8120	Malignant	Undifferentiated; anaplastic; Grade IV	4	Not a paired site	8120/3: Transitional cell carcinoma, NOS	8120/3: Transitional cell carcinoma, NOS	1	8120-8139: transitional cell papillomas and carcinomas	XI(f.8) Carcinomas of bladder	Urinary Bladder	Blank(s)	III	3	Blank(s)	Blank(s)	Blank(s)	Blank(s)	T3a	3	N0	0	M0	0	RE	RE	Regional	2	Regional	61	2	4 or more regional lymph nodes removed	None; diagnosed at autopsy	Surgery performed	Blank(s)	Blank(s)	Blank(s)	0	0
75-79 years	White	1	Male	1	2011	Urinary Bladder	Malignant	8.5.2 Carcinoma of bladder	C67.2-Lateral wall of bladder	672	8120	Malignant	Undifferentiated; anaplastic; Grade IV	4	Not a paired site	8120/3: Transitional cell carcinoma, NOS	8120/3: Transitional cell carcinoma, NOS	1	8120-8139: transitional cell papillomas and carcinomas	XI(f.8) Carcinomas of bladder	Urinary Bladder	IV	IV	4	Blank(s)	T3b	N2	M0	T3b	3	N2	2	M0	0	RE+RN	RE+RN	Regional	2	Regional	71	3	4 or more regional lymph nodes removed	None; diagnosed at autopsy	Surgery performed	Blank(s)	Blank(s)	Blank(s)	250	0
80-84 years	White	1	Male	1	2008	Urinary Bladder	Malignant	8.5.2 Carcinoma of bladder	C67.4-Posterior wall of bladder	674	8120	Malignant	Undifferentiated; anaplastic; Grade IV	4	Not a paired site	8120/3: Transitional cell carcinoma, NOS	8120/3: Transitional cell carcinoma, NOS	1	8120-8139: transitional cell papillomas and carcinomas	XI(f.8) Carcinomas of bladder	Urinary Bladder	Blank(s)	II	2	Blank(s)	Blank(s)	Blank(s)	Blank(s)	T2b	2	N0	0	M0	0	L	L	Localized	3	Regional	61	2	None	None; diagnosed at autopsy	Surgery performed	Blank(s)	Blank(s)	Blank(s)	0	0
80-84 years	White	1	Male	1	2015	Urinary Bladder	Malignant	8.5.2 Carcinoma of bladder	C67.9-Bladder, NOS	679	8140	Malignant	Moderately differentiated; Grade II	2	Not a paired site	8140/3: Adenocarcinoma, NOS	8140/3: Adenocarcinoma, NOS	3	8140-8389: adenomas and adenocarcinomas	XI(f.8) Carcinomas of bladder	Urinary Bladder	I	I	1	Blank(s)	T1	N0	M0	T1	1	N0	0	M0	0	L	L	Localized	3	Localized	71	3	4 or more regional lymph nodes removed	None; diagnosed at autopsy	Surgery performed	Blank(s)	Blank(s)	Blank(s)	0	0
70-74 years	Black	2	Male	1	2011	Urinary Bladder	Malignant	8.5.2 Carcinoma of bladder	C67.9-Bladder, NOS	679	8120	Malignant	Poorly differentiated; Grade III	3	Not a paired site	8120/3: Transitional cell carcinoma, NOS	8120/3: Transitional cell carcinoma, NOS	1	8120-8139: transitional cell papillomas and carcinomas	XI(f.8) Carcinomas of bladder	Urinary Bladder	II	II	2	Blank(s)	T2b	N0	M0	T2b	2	N0	0	M0	0	L	L	Localized	3	Regional	71	3	4 or more regional lymph nodes removed	None; diagnosed at autopsy	Surgery performed	Blank(s)	Blank(s)	Blank(s)	0	0
55-59 years	White	1	Male	1	2009	Urinary Bladder	Malignant	8.5.2 Carcinoma of bladder	C67.9-Bladder, NOS	679	8130	Malignant	Undifferentiated; anaplastic; Grade IV	4	Not a paired site	8130/3: Papillary transitional cell carcinoma	8130/3: Papillary transitional cell carcinoma	1	8120-8139: transitional cell papillomas and carcinomas	XI(f.8) Carcinomas of bladder	Urinary Bladder	Blank(s)	IV	4	Blank(s)	Blank(s)	Blank(s)	Blank(s)	T2NOS	2	N1	1	M0	0	RN	RN	Regional	2	Regional	61	2	4 or more regional lymph nodes removed	None; diagnosed at autopsy	Surgery performed	Blank(s)	Blank(s)	Blank(s)	100	0
75-79 years	White	1	Male	1	2006	Urinary Bladder	Malignant	8.5.2 Carcinoma of bladder	C67.4-Posterior wall of bladder	674	8120	Malignant	Undifferentiated; anaplastic; Grade IV	4	Not a paired site	8120/3: Transitional cell carcinoma, NOS	8120/3: Transitional cell carcinoma, NOS	1	8120-8139: transitional cell papillomas and carcinomas	XI(f.8) Carcinomas of bladder	Urinary Bladder	Blank(s)	III	3	Blank(s)	Blank(s)	Blank(s)	Blank(s)	T3a	3	N0	0	M0	0	RE	RE	Regional	2	Regional	60	2	4 or more regional lymph nodes removed	None; diagnosed at autopsy	Surgery performed	Blank(s)	Blank(s)	Blank(s)	0	0
85+ years	Other (American Indian/AK Native, Asian/Pacific Islander)	3	Male	1	2009	Urinary Bladder	Malignant	8.5.2 Carcinoma of bladder	C67.9-Bladder, NOS	679	8120	Malignant	Undifferentiated; anaplastic; Grade IV	4	Not a paired site	8120/3: Transitional cell carcinoma, NOS	8120/3: Transitional cell carcinoma, NOS	1	8120-8139: transitional cell papillomas and carcinomas	XI(f.8) Carcinomas of bladder	Urinary Bladder	Blank(s)	IV	4	Blank(s)	Blank(s)	Blank(s)	Blank(s)	T4a	4	N2	2	M0	0	RE+RN	RE+RN	Regional	2	Regional	61	2	4 or more regional lymph nodes removed	None; diagnosed at autopsy	Surgery performed	Blank(s)	Blank(s)	Blank(s)	200	0
70-74 years	White	1	Male	1	2010	Urinary Bladder	Malignant	8.5.2 Carcinoma of bladder	C67.4-Posterior wall of bladder	674	8130	Malignant	Undifferentiated; anaplastic; Grade IV	4	Not a paired site	8130/3: Papillary transitional cell carcinoma	8130/3: Papillary transitional cell carcinoma	1	8120-8139: transitional cell papillomas and carcinomas	XI(f.8) Carcinomas of bladder	Urinary Bladder	III	III	3	Blank(s)	T3a	N0	M0	T3a	3	N0	0	M0	0	RE	RE	Regional	2	Regional	61	2	4 or more regional lymph nodes removed	None; diagnosed at autopsy	Surgery performed	Blank(s)	Blank(s)	Blank(s)	0	0
70-74 years	White	1	Female	2	2009	Urinary Bladder	Malignant	8.5.2 Carcinoma of bladder	C67.9-Bladder, NOS	679	8071	Malignant	Moderately differentiated; Grade II	2	Not a paired site	8071/3: Squamous cell carcinoma, keratinizing, NOS	8071/3: Squamous cell carcinoma, keratinizing, NOS	2	8050-8089: squamous cell neoplasms	XI(f.8) Carcinomas of bladder	Urinary Bladder	Blank(s)	IV	4	Blank(s)	Blank(s)	Blank(s)	Blank(s)	T4a	4	N1	1	M0	0	RE+RN	RE+RN	Regional	2	Regional	71	3	4 or more regional lymph nodes removed	None; diagnosed at autopsy	Surgery performed	Blank(s)	Blank(s)	Blank(s)	500	0
65-69 years	White	1	Male	1	2014	Urinary Bladder	Malignant	8.5.2 Carcinoma of bladder	C67.1-Dome of bladder	671	8050	Malignant	Undifferentiated; anaplastic; Grade IV	4	Not a paired site	8050/3: Papillary carcinoma, NOS	8050/3: Papillary carcinoma, NOS	8	8050-8089: squamous cell neoplasms	XI(f.8) Carcinomas of bladder	Urinary Bladder	III	III	3	Blank(s)	T3b	N0	M0	T3b	3	N0	0	M0	0	RE	RE	Regional	2	Regional	61	2	4 or more regional lymph nodes removed	None; diagnosed at autopsy	Surgery performed	Blank(s)	Blank(s)	Blank(s)	0	0
60-64 years	White	1	Female	2	2004	Urinary Bladder	Malignant	8.5.2 Carcinoma of bladder	C67.0-Trigone of bladder	670	8120	Malignant	Undifferentiated; anaplastic; Grade IV	4	Not a paired site	8120/3: Transitional cell carcinoma, NOS	8120/3: Transitional cell carcinoma, NOS	1	8120-8139: transitional cell papillomas and carcinomas	XI(f.8) Carcinomas of bladder	Urinary Bladder	Blank(s)	II	2	Blank(s)	Blank(s)	Blank(s)	Blank(s)	T2NOS	2	N0	0	M0	0	L	L	Localized	3	Regional	71	3	4 or more regional lymph nodes removed	None; diagnosed at autopsy	Surgery performed	Blank(s)	Blank(s)	Blank(s)	0	0
80-84 years	Other (American Indian/AK Native, Asian/Pacific Islander)	3	Male	1	2011	Urinary Bladder	Malignant	8.5.2 Carcinoma of bladder	C67.8-Overlapping lesion of bladder	678	8120	Malignant	Poorly differentiated; Grade III	3	Not a paired site	8120/3: Transitional cell carcinoma, NOS	8120/3: Transitional cell carcinoma, NOS	1	8120-8139: transitional cell papillomas and carcinomas	XI(f.8) Carcinomas of bladder	Urinary Bladder	III	III	3	Blank(s)	T3b	N0	M0	T3b	3	N0	0	M0	0	RE	RE	Regional	2	Regional	61	2	4 or more regional lymph nodes removed	None; diagnosed at autopsy	Surgery performed	Blank(s)	Blank(s)	Blank(s)	0	0
65-69 years	White	1	Male	1	2005	Urinary Bladder	Malignant	8.5.2 Carcinoma of bladder	C67.2-Lateral wall of bladder	672	8120	Malignant	Undifferentiated; anaplastic; Grade IV	4	Not a paired site	8120/3: Transitional cell carcinoma, NOS	8120/3: Transitional cell carcinoma, NOS	1	8120-8139: transitional cell papillomas and carcinomas	XI(f.8) Carcinomas of bladder	Urinary Bladder	Blank(s)	II	2	Blank(s)	Blank(s)	Blank(s)	Blank(s)	T2a	2	N0	0	M0	0	L	L	Localized	3	Regional	62	2	4 or more regional lymph nodes removed	None; diagnosed at autopsy	Surgery performed	Blank(s)	Blank(s)	Blank(s)	0	0
70-74 years	White	1	Female	2	2008	Urinary Bladder	Malignant	8.5.2 Carcinoma of bladder	C67.9-Bladder, NOS	679	8120	Malignant	Undifferentiated; anaplastic; Grade IV	4	Not a paired site	8120/3: Transitional cell carcinoma, NOS	8120/3: Transitional cell carcinoma, NOS	1	8120-8139: transitional cell papillomas and carcinomas	XI(f.8) Carcinomas of bladder	Urinary Bladder	Blank(s)	III	3	Blank(s)	Blank(s)	Blank(s)	Blank(s)	T3a	3	N0	0	M0	0	RE	RE	Regional	2	Regional	70	3	4 or more regional lymph nodes removed	None; diagnosed at autopsy	Surgery performed	Blank(s)	Blank(s)	Blank(s)	0	0
80-84 years	White	1	Male	1	2010	Urinary Bladder	Malignant	8.5.2 Carcinoma of bladder	C67.8-Overlapping lesion of bladder	678	8120	Malignant	Undifferentiated; anaplastic; Grade IV	4	Not a paired site	8120/3: Transitional cell carcinoma, NOS	8120/3: Transitional cell carcinoma, NOS	1	8120-8139: transitional cell papillomas and carcinomas	XI(f.8) Carcinomas of bladder	Urinary Bladder	II	II	2	Blank(s)	T2a	N0	M0	T2a	2	N0	0	M0	0	L	L	Localized	3	Regional	60	2	1 to 3 regional lymph nodes removed	None; diagnosed at autopsy	Surgery performed	Blank(s)	Blank(s)	Blank(s)	0	0
75-79 years	White	1	Male	1	2007	Urinary Bladder	Malignant	8.5.2 Carcinoma of bladder	C67.9-Bladder, NOS	679	8120	Malignant	Undifferentiated; anaplastic; Grade IV	4	Not a paired site	8120/3: Transitional cell carcinoma, NOS	8120/3: Transitional cell carcinoma, NOS	1	8120-8139: transitional cell papillomas and carcinomas	XI(f.8) Carcinomas of bladder	Urinary Bladder	Blank(s)	IV	4	Blank(s)	Blank(s)	Blank(s)	Blank(s)	T4a	4	N1	1	M0	0	RE+RN	RE+RN	Regional	2	Regional	60	2	4 or more regional lymph nodes removed	None; diagnosed at autopsy	Surgery performed	Blank(s)	Blank(s)	Blank(s)	100	0
65-69 years	White	1	Female	2	2004	Urinary Bladder	Malignant	8.5.2 Carcinoma of bladder	C67.9-Bladder, NOS	679	8130	Malignant	Undifferentiated; anaplastic; Grade IV	4	Not a paired site	8130/3: Papillary transitional cell carcinoma	8130/3: Papillary transitional cell carcinoma	1	8120-8139: transitional cell papillomas and carcinomas	XI(f.8) Carcinomas of bladder	Urinary Bladder	Blank(s)	II	2	Blank(s)	Blank(s)	Blank(s)	Blank(s)	T2a	2	N0	0	M0	0	L	L	Localized	3	Regional	71	3	4 or more regional lymph nodes removed	None; diagnosed at autopsy	Surgery performed	Blank(s)	Blank(s)	Blank(s)	0	0
75-79 years	Other (American Indian/AK Native, Asian/Pacific Islander)	3	Female	2	2011	Urinary Bladder	Malignant	8.5.2 Carcinoma of bladder	C67.3-Anterior wall of bladder	673	8120	Malignant	Poorly differentiated; Grade III	3	Not a paired site	8120/3: Transitional cell carcinoma, NOS	8120/3: Transitional cell carcinoma, NOS	1	8120-8139: transitional cell papillomas and carcinomas	XI(f.8) Carcinomas of bladder	Urinary Bladder	IV	IV	4	Blank(s)	T3NOS	N2	M0	T3NOS	3	N2	2	M0	0	RE+RN	RE+RN	Regional	2	Regional	50	1	4 or more regional lymph nodes removed	None; diagnosed at autopsy	Surgery performed	Blank(s)	Blank(s)	Blank(s)	250	0
80-84 years	White	1	Male	1	2013	Urinary Bladder	Malignant	8.5.2 Carcinoma of bladder	C67.9-Bladder, NOS	679	8120	Malignant	Undifferentiated; anaplastic; Grade IV	4	Not a paired site	8120/3: Transitional cell carcinoma, NOS	8120/3: Transitional cell carcinoma, NOS	1	8120-8139: transitional cell papillomas and carcinomas	XI(f.8) Carcinomas of bladder	Urinary Bladder	IV	IV	4	Blank(s)	T4a	N1	M0	T4a	4	N2	2	M0	0	RE+RN	RE+RN	Regional	2	Regional	71	3	4 or more regional lymph nodes removed	None; diagnosed at autopsy	Surgery performed	Blank(s)	Blank(s)	Blank(s)	150	0
35-39 years	White	1	Male	1	2005	Urinary Bladder	Malignant	8.5.2 Carcinoma of bladder	C67.4-Posterior wall of bladder	674	8120	Malignant	Undifferentiated; anaplastic; Grade IV	4	Not a paired site	8120/3: Transitional cell carcinoma, NOS	8120/3: Transitional cell carcinoma, NOS	1	8120-8139: transitional cell papillomas and carcinomas	XI(f.8) Carcinomas of bladder	Urinary Bladder	Blank(s)	IV	4	Blank(s)	Blank(s)	Blank(s)	Blank(s)	T2a	2	N3	3	M0	0	RN	RN	Regional	2	Regional	60	2	4 or more regional lymph nodes removed	None; diagnosed at autopsy	Surgery performed	Blank(s)	Blank(s)	Blank(s)	300	0
55-59 years	White	1	Male	1	2009	Urinary Bladder	Malignant	8.5.2 Carcinoma of bladder	C67.9-Bladder, NOS	679	8070	Malignant	Poorly differentiated; Grade III	3	Not a paired site	8070/3: Squamous cell carcinoma, NOS	8070/3: Squamous cell carcinoma, NOS	2	8050-8089: squamous cell neoplasms	XI(f.8) Carcinomas of bladder	Urinary Bladder	Blank(s)	IV	4	Blank(s)	Blank(s)	Blank(s)	Blank(s)	T3a	3	N1	1	M0	0	RE+RN	RE+RN	Regional	2	Regional	61	2	4 or more regional lymph nodes removed	None; diagnosed at autopsy	Surgery performed	Blank(s)	Blank(s)	Blank(s)	100	0
75-79 years	White	1	Male	1	2004	Urinary Bladder	Malignant	8.5.2 Carcinoma of bladder	C67.9-Bladder, NOS	679	8130	Malignant	Undifferentiated; anaplastic; Grade IV	4	Not a paired site	8130/3: Papillary transitional cell carcinoma	8130/3: Papillary transitional cell carcinoma	1	8120-8139: transitional cell papillomas and carcinomas	XI(f.8) Carcinomas of bladder	Urinary Bladder	Blank(s)	III	3	Blank(s)	Blank(s)	Blank(s)	Blank(s)	T4a	4	N0	0	M0	0	RE	RE	Regional	2	Regional	60	2	1 to 3 regional lymph nodes removed	None; diagnosed at autopsy	Surgery performed	Blank(s)	Blank(s)	Blank(s)	0	0
75-79 years	Black	2	Female	2	2009	Urinary Bladder	Malignant	8.5.2 Carcinoma of bladder	C67.9-Bladder, NOS	679	8120	Malignant	Well differentiated; Grade I	1	Not a paired site	8120/3: Transitional cell carcinoma, NOS	8120/3: Transitional cell carcinoma, NOS	1	8120-8139: transitional cell papillomas and carcinomas	XI(f.8) Carcinomas of bladder	Urinary Bladder	Blank(s)	IV	4	Blank(s)	Blank(s)	Blank(s)	Blank(s)	T1	1	N0	0	M1	1	D	D	Distant	4	Distant	71	3	1 to 3 regional lymph nodes removed	None; diagnosed at autopsy	Surgery performed	Blank(s)	Blank(s)	Blank(s)	0	40
70-74 years	White	1	Male	1	2005	Urinary Bladder	Malignant	8.5.2 Carcinoma of bladder	C67.2-Lateral wall of bladder	672	8070	Malignant	Poorly differentiated; Grade III	3	Not a paired site	8070/3: Squamous cell carcinoma, NOS	8070/3: Squamous cell carcinoma, NOS	2	8050-8089: squamous cell neoplasms	XI(f.8) Carcinomas of bladder	Urinary Bladder	Blank(s)	III	3	Blank(s)	Blank(s)	Blank(s)	Blank(s)	T3a	3	N0	0	M0	0	RE	RE	Regional	2	Regional	60	2	1 to 3 regional lymph nodes removed	None; diagnosed at autopsy	Surgery performed	Blank(s)	Blank(s)	Blank(s)	0	0
65-69 years	White	1	Male	1	2004	Urinary Bladder	Malignant	8.5.2 Carcinoma of bladder	C67.3-Anterior wall of bladder	673	8120	Malignant	Undifferentiated; anaplastic; Grade IV	4	Not a paired site	8120/3: Transitional cell carcinoma, NOS	8120/3: Transitional cell carcinoma, NOS	1	8120-8139: transitional cell papillomas and carcinomas	XI(f.8) Carcinomas of bladder	Urinary Bladder	Blank(s)	III	3	Blank(s)	Blank(s)	Blank(s)	Blank(s)	T3a	3	N0	0	M0	0	RE	RE	Regional	2	Regional	61	2	4 or more regional lymph nodes removed	None; diagnosed at autopsy	Surgery performed	Blank(s)	Blank(s)	Blank(s)	0	0
75-79 years	Other (American Indian/AK Native, Asian/Pacific Islander)	3	Female	2	2010	Urinary Bladder	Malignant	8.5.2 Carcinoma of bladder	C67.9-Bladder, NOS	679	8120	Malignant	Undifferentiated; anaplastic; Grade IV	4	Not a paired site	8120/3: Transitional cell carcinoma, NOS	8120/3: Transitional cell carcinoma, NOS	1	8120-8139: transitional cell papillomas and carcinomas	XI(f.8) Carcinomas of bladder	Urinary Bladder	IV	IV	4	Blank(s)	T3b	N2	M1	T3b	3	N2	2	M1	1	D	D	Distant	4	Distant	71	3	4 or more regional lymph nodes removed	None; diagnosed at autopsy	Surgery performed	Blank(s)	Blank(s)	Blank(s)	250	40
80-84 years	White	1	Male	1	2008	Urinary Bladder	Malignant	8.5.2 Carcinoma of bladder	C67.9-Bladder, NOS	679	8120	Malignant	Undifferentiated; anaplastic; Grade IV	4	Not a paired site	8120/3: Transitional cell carcinoma, NOS	8120/3: Transitional cell carcinoma, NOS	1	8120-8139: transitional cell papillomas and carcinomas	XI(f.8) Carcinomas of bladder	Urinary Bladder	Blank(s)	III	3	Blank(s)	Blank(s)	Blank(s)	Blank(s)	T3a	3	N0	0	M0	0	RE	RE	Regional	2	Regional	61	2	None	None; diagnosed at autopsy	Surgery performed	Blank(s)	Blank(s)	Blank(s)	0	0
85+ years	White	1	Male	1	2005	Urinary Bladder	Malignant	8.5.2 Carcinoma of bladder	C67.9-Bladder, NOS	679	8120	Malignant	Poorly differentiated; Grade III	3	Not a paired site	8120/3: Transitional cell carcinoma, NOS	8120/3: Transitional cell carcinoma, NOS	1	8120-8139: transitional cell papillomas and carcinomas	XI(f.8) Carcinomas of bladder	Urinary Bladder	Blank(s)	III	3	Blank(s)	Blank(s)	Blank(s)	Blank(s)	T4a	4	N0	0	M0	0	RE	RE	Regional	2	Regional	61	2	4 or more regional lymph nodes removed	None; diagnosed at autopsy	Surgery performed	Blank(s)	Blank(s)	Blank(s)	0	0
70-74 years	Other (American Indian/AK Native, Asian/Pacific Islander)	3	Male	1	2007	Urinary Bladder	Malignant	8.5.2 Carcinoma of bladder	C67.2-Lateral wall of bladder	672	8120	Malignant	Poorly differentiated; Grade III	3	Not a paired site	8120/3: Transitional cell carcinoma, NOS	8120/3: Transitional cell carcinoma, NOS	1	8120-8139: transitional cell papillomas and carcinomas	XI(f.8) Carcinomas of bladder	Urinary Bladder	Blank(s)	III	3	Blank(s)	Blank(s)	Blank(s)	Blank(s)	T3a	3	N0	0	M0	0	RE	RE	Regional	2	Regional	61	2	4 or more regional lymph nodes removed	None; diagnosed at autopsy	Surgery performed	Blank(s)	Blank(s)	Blank(s)	0	0
85+ years	White	1	Female	2	2007	Urinary Bladder	Malignant	8.5.2 Carcinoma of bladder	C67.1-Dome of bladder	671	8120	Malignant	Poorly differentiated; Grade III	3	Not a paired site	8120/3: Transitional cell carcinoma, NOS	8120/3: Transitional cell carcinoma, NOS	1	8120-8139: transitional cell papillomas and carcinomas	XI(f.8) Carcinomas of bladder	Urinary Bladder	Blank(s)	III	3	Blank(s)	Blank(s)	Blank(s)	Blank(s)	T3NOS	3	N0	0	M0	0	RE	RE	Regional	2	Regional	71	3	4 or more regional lymph nodes removed	None; diagnosed at autopsy	Surgery performed	Blank(s)	Blank(s)	Blank(s)	0	0
65-69 years	White	1	Female	2	2006	Urinary Bladder	Malignant	8.5.2 Carcinoma of bladder	C67.5-Bladder neck	675	8120	Malignant	Undifferentiated; anaplastic; Grade IV	4	Not a paired site	8120/3: Transitional cell carcinoma, NOS	8120/3: Transitional cell carcinoma, NOS	1	8120-8139: transitional cell papillomas and carcinomas	XI(f.8) Carcinomas of bladder	Urinary Bladder	Blank(s)	III	3	Blank(s)	Blank(s)	Blank(s)	Blank(s)	T3a	3	N0	0	M0	0	RE	RE	Regional	2	Regional	61	2	None	None; diagnosed at autopsy	Surgery performed	Blank(s)	Blank(s)	Blank(s)	0	0
80-84 years	White	1	Male	1	2009	Urinary Bladder	Malignant	8.5.2 Carcinoma of bladder	C67.9-Bladder, NOS	679	8130	Malignant	Poorly differentiated; Grade III	3	Not a paired site	8130/3: Papillary transitional cell carcinoma	8130/3: Papillary transitional cell carcinoma	1	8120-8139: transitional cell papillomas and carcinomas	XI(f.8) Carcinomas of bladder	Urinary Bladder	Blank(s)	I	1	Blank(s)	Blank(s)	Blank(s)	Blank(s)	T1	1	N0	0	M0	0	L	L	Localized	3	Localized	61	2	4 or more regional lymph nodes removed	None; diagnosed at autopsy	Surgery performed	Blank(s)	Blank(s)	Blank(s)	0	0
75-79 years	White	1	Female	2	2004	Urinary Bladder	Malignant	8.5.2 Carcinoma of bladder	C67.2-Lateral wall of bladder	672	8120	Malignant	Undifferentiated; anaplastic; Grade IV	4	Not a paired site	8120/3: Transitional cell carcinoma, NOS	8120/3: Transitional cell carcinoma, NOS	1	8120-8139: transitional cell papillomas and carcinomas	XI(f.8) Carcinomas of bladder	Urinary Bladder	Blank(s)	IV	4	Blank(s)	Blank(s)	Blank(s)	Blank(s)	T3b	3	N1	1	M0	0	RE+RN	RE+RN	Regional	2	Regional	71	3	4 or more regional lymph nodes removed	None; diagnosed at autopsy	Surgery performed	Blank(s)	Blank(s)	Blank(s)	100	0
80-84 years	White	1	Female	2	2005	Urinary Bladder	Malignant	8.5.2 Carcinoma of bladder	C67.9-Bladder, NOS	679	8120	Malignant	Undifferentiated; anaplastic; Grade IV	4	Not a paired site	8120/3: Transitional cell carcinoma, NOS	8120/3: Transitional cell carcinoma, NOS	1	8120-8139: transitional cell papillomas and carcinomas	XI(f.8) Carcinomas of bladder	Urinary Bladder	Blank(s)	III	3	Blank(s)	Blank(s)	Blank(s)	Blank(s)	T4a	4	N0	0	M0	0	RE	RE	Regional	2	Regional	61	2	None	None; diagnosed at autopsy	Surgery performed	Blank(s)	Blank(s)	Blank(s)	0	0
75-79 years	White	1	Male	1	2004	Urinary Bladder	Malignant	8.5.2 Carcinoma of bladder	C67.4-Posterior wall of bladder	674	8120	Malignant	Undifferentiated; anaplastic; Grade IV	4	Not a paired site	8120/3: Transitional cell carcinoma, NOS	8120/3: Transitional cell carcinoma, NOS	1	8120-8139: transitional cell papillomas and carcinomas	XI(f.8) Carcinomas of bladder	Urinary Bladder	Blank(s)	III	3	Blank(s)	Blank(s)	Blank(s)	Blank(s)	T3NOS	3	N0	0	M0	0	RE	RE	Regional	2	Regional	61	2	4 or more regional lymph nodes removed	Non-primary surgical procedure to distant site	Surgery performed	Blank(s)	Blank(s)	Blank(s)	0	0
85+ years	White	1	Male	1	2011	Urinary Bladder	Malignant	8.5.2 Carcinoma of bladder	C67.8-Overlapping lesion of bladder	678	8130	Malignant	Undifferentiated; anaplastic; Grade IV	4	Not a paired site	8130/3: Papillary transitional cell carcinoma	8130/3: Papillary transitional cell carcinoma	1	8120-8139: transitional cell papillomas and carcinomas	XI(f.8) Carcinomas of bladder	Urinary Bladder	III	III	3	Blank(s)	T4a	N0	M0	T4a	4	N0	0	M0	0	D	D	Distant	4	Distant	62	2	1 to 3 regional lymph nodes removed	Non-primary surgical procedure to other regional sites	Surgery performed	Blank(s)	Blank(s)	Blank(s)	0	0
80-84 years	White	1	Male	1	2004	Urinary Bladder	Malignant	8.5.2 Carcinoma of bladder	C67.5-Bladder neck	675	8120	Malignant	Undifferentiated; anaplastic; Grade IV	4	Not a paired site	8120/3: Transitional cell carcinoma, NOS	8120/3: Transitional cell carcinoma, NOS	1	8120-8139: transitional cell papillomas and carcinomas	XI(f.8) Carcinomas of bladder	Urinary Bladder	Blank(s)	IV	4	Blank(s)	Blank(s)	Blank(s)	Blank(s)	T3NOS	3	N1	1	M0	0	RE+RN	RE+RN	Regional	2	Regional	61	2	4 or more regional lymph nodes removed	None; diagnosed at autopsy	Surgery performed	Blank(s)	Blank(s)	Blank(s)	505	0
70-74 years	White	1	Male	1	2013	Urinary Bladder	Malignant	8.5.2 Carcinoma of bladder	C67.9-Bladder, NOS	679	8130	Malignant	Undifferentiated; anaplastic; Grade IV	4	Not a paired site	8130/3: Papillary transitional cell carcinoma	8130/3: Papillary transitional cell carcinoma	1	8120-8139: transitional cell papillomas and carcinomas	XI(f.8) Carcinomas of bladder	Urinary Bladder	IV	IV	4	Blank(s)	T4a	N2	M0	T4a	4	N2	2	M0	0	RE+RN	RE+RN	Regional	2	Regional	61	2	4 or more regional lymph nodes removed	None; diagnosed at autopsy	Surgery performed	Blank(s)	Blank(s)	Blank(s)	250	0
55-59 years	White	1	Male	1	2015	Urinary Bladder	Malignant	8.5.2 Carcinoma of bladder	C67.4-Posterior wall of bladder	674	8120	Malignant	Undifferentiated; anaplastic; Grade IV	4	Not a paired site	8120/3: Transitional cell carcinoma, NOS	8120/3: Transitional cell carcinoma, NOS	1	8120-8139: transitional cell papillomas and carcinomas	XI(f.8) Carcinomas of bladder	Urinary Bladder	II	II	2	Blank(s)	T2b	N0	M0	T2b	2	N0	0	M0	0	L	L	Localized	3	Regional	61	2	4 or more regional lymph nodes removed	None; diagnosed at autopsy	Surgery performed	Blank(s)	Blank(s)	Blank(s)	0	0
60-64 years	White	1	Female	2	2007	Urinary Bladder	Malignant	8.5.2 Carcinoma of bladder	C67.4-Posterior wall of bladder	674	8120	Malignant	Undifferentiated; anaplastic; Grade IV	4	Not a paired site	8120/3: Transitional cell carcinoma, NOS	8120/3: Transitional cell carcinoma, NOS	1	8120-8139: transitional cell papillomas and carcinomas	XI(f.8) Carcinomas of bladder	Urinary Bladder	Blank(s)	III	3	Blank(s)	Blank(s)	Blank(s)	Blank(s)	T3a	3	N0	0	M0	0	RE	RE	Regional	2	Regional	74	3	4 or more regional lymph nodes removed	None; diagnosed at autopsy	Surgery performed	Blank(s)	Blank(s)	Blank(s)	0	0
75-79 years	White	1	Male	1	2006	Urinary Bladder	Malignant	8.5.2 Carcinoma of bladder	C67.9-Bladder, NOS	679	8120	Malignant	Poorly differentiated; Grade III	3	Not a paired site	8120/3: Transitional cell carcinoma, NOS	8120/3: Transitional cell carcinoma, NOS	1	8120-8139: transitional cell papillomas and carcinomas	XI(f.8) Carcinomas of bladder	Urinary Bladder	Blank(s)	III	3	Blank(s)	Blank(s)	Blank(s)	Blank(s)	T4a	4	N0	0	M0	0	RE	RE	Regional	2	Regional	60	2	4 or more regional lymph nodes removed	None; diagnosed at autopsy	Surgery performed	Blank(s)	Blank(s)	Blank(s)	0	0
80-84 years	White	1	Male	1	2007	Urinary Bladder	Malignant	8.5.2 Carcinoma of bladder	C67.9-Bladder, NOS	679	8120	Malignant	Undifferentiated; anaplastic; Grade IV	4	Not a paired site	8120/3: Transitional cell carcinoma, NOS	8120/3: Transitional cell carcinoma, NOS	1	8120-8139: transitional cell papillomas and carcinomas	XI(f.8) Carcinomas of bladder	Urinary Bladder	Blank(s)	III	3	Blank(s)	Blank(s)	Blank(s)	Blank(s)	T4a	4	N0	0	M0	0	RE	RE	Regional	2	Regional	60	2	4 or more regional lymph nodes removed	None; diagnosed at autopsy	Surgery performed	Blank(s)	Blank(s)	Blank(s)	0	0
70-74 years	White	1	Male	1	2012	Urinary Bladder	Malignant	8.5.2 Carcinoma of bladder	C67.2-Lateral wall of bladder	672	8120	Malignant	Undifferentiated; anaplastic; Grade IV	4	Not a paired site	8120/3: Transitional cell carcinoma, NOS	8120/3: Transitional cell carcinoma, NOS	1	8120-8139: transitional cell papillomas and carcinomas	XI(f.8) Carcinomas of bladder	Urinary Bladder	II	II	2	Blank(s)	T2b	N0	M0	T2b	2	N0	0	M0	0	L	L	Localized	3	Regional	71	3	4 or more regional lymph nodes removed	None; diagnosed at autopsy	Surgery performed	Blank(s)	Blank(s)	Blank(s)	0	0
80-84 years	Black	2	Female	2	2009	Urinary Bladder	Malignant	8.5.2 Carcinoma of bladder	C67.9-Bladder, NOS	679	8130	Malignant	Undifferentiated; anaplastic; Grade IV	4	Not a paired site	8130/3: Papillary transitional cell carcinoma	8130/3: Papillary transitional cell carcinoma	1	8120-8139: transitional cell papillomas and carcinomas	XI(f.8) Carcinomas of bladder	Urinary Bladder	Blank(s)	II	2	Blank(s)	Blank(s)	Blank(s)	Blank(s)	T2b	2	N0	0	M0	0	L	L	Localized	3	Regional	71	3	4 or more regional lymph nodes removed	None; diagnosed at autopsy	Surgery performed	Blank(s)	Blank(s)	Blank(s)	0	0
85+ years	White	1	Female	2	2006	Urinary Bladder	Malignant	8.5.2 Carcinoma of bladder	C67.5-Bladder neck	675	8120	Malignant	Poorly differentiated; Grade III	3	Not a paired site	8120/3: Transitional cell carcinoma, NOS	8120/3: Transitional cell carcinoma, NOS	1	8120-8139: transitional cell papillomas and carcinomas	XI(f.8) Carcinomas of bladder	Urinary Bladder	Blank(s)	III	3	Blank(s)	Blank(s)	Blank(s)	Blank(s)	T3NOS	3	N0	0	M0	0	RE	RE	Regional	2	Regional	71	3	4 or more regional lymph nodes removed	None; diagnosed at autopsy	Surgery performed	Blank(s)	Blank(s)	Blank(s)	0	0
65-69 years	White	1	Male	1	2007	Urinary Bladder	Malignant	8.5.2 Carcinoma of bladder	C67.5-Bladder neck	675	8120	Malignant	Undifferentiated; anaplastic; Grade IV	4	Not a paired site	8120/3: Transitional cell carcinoma, NOS	8120/3: Transitional cell carcinoma, NOS	1	8120-8139: transitional cell papillomas and carcinomas	XI(f.8) Carcinomas of bladder	Urinary Bladder	Blank(s)	IV	4	Blank(s)	Blank(s)	Blank(s)	Blank(s)	T4a	4	N2	2	M1	1	D	D	Distant	4	Distant	60	2	4 or more regional lymph nodes removed	None; diagnosed at autopsy	Surgery performed	Blank(s)	Blank(s)	Blank(s)	200	40
65-69 years	White	1	Male	1	2008	Urinary Bladder	Malignant	8.5.2 Carcinoma of bladder	C67.5-Bladder neck	675	8130	Malignant	Undifferentiated; anaplastic; Grade IV	4	Not a paired site	8130/3: Papillary transitional cell carcinoma	8130/3: Papillary transitional cell carcinoma	1	8120-8139: transitional cell papillomas and carcinomas	XI(f.8) Carcinomas of bladder	Urinary Bladder	Blank(s)	II	2	Blank(s)	Blank(s)	Blank(s)	Blank(s)	T2NOS	2	N0	0	M0	0	L	L	Localized	3	Regional	60	2	1 to 3 regional lymph nodes removed	None; diagnosed at autopsy	Surgery performed	Blank(s)	Blank(s)	Blank(s)	0	0
70-74 years	White	1	Male	1	2008	Urinary Bladder	Malignant	8.5.2 Carcinoma of bladder	C67.2-Lateral wall of bladder	672	8130	Malignant	Undifferentiated; anaplastic; Grade IV	4	Not a paired site	8130/3: Papillary transitional cell carcinoma	8130/3: Papillary transitional cell carcinoma	1	8120-8139: transitional cell papillomas and carcinomas	XI(f.8) Carcinomas of bladder	Urinary Bladder	Blank(s)	III	3	Blank(s)	Blank(s)	Blank(s)	Blank(s)	T3a	3	N0	0	M0	0	RE	RE	Regional	2	Regional	60	2	4 or more regional lymph nodes removed	None; diagnosed at autopsy	Surgery performed	Blank(s)	Blank(s)	Blank(s)	0	0
85+ years	White	1	Male	1	2004	Urinary Bladder	Malignant	8.5.2 Carcinoma of bladder	C67.9-Bladder, NOS	679	8120	Malignant	Undifferentiated; anaplastic; Grade IV	4	Not a paired site	8120/3: Transitional cell carcinoma, NOS	8120/3: Transitional cell carcinoma, NOS	1	8120-8139: transitional cell papillomas and carcinomas	XI(f.8) Carcinomas of bladder	Urinary Bladder	Blank(s)	II	2	Blank(s)	Blank(s)	Blank(s)	Blank(s)	T2a	2	N0	0	M0	0	L	L	Localized	3	Regional	60	2	1 to 3 regional lymph nodes removed	None; diagnosed at autopsy	Surgery performed	Blank(s)	Blank(s)	Blank(s)	0	0
55-59 years	Other (American Indian/AK Native, Asian/Pacific Islander)	3	Male	1	2004	Urinary Bladder	Malignant	8.5.2 Carcinoma of bladder	C67.2-Lateral wall of bladder	672	8120	Malignant	Undifferentiated; anaplastic; Grade IV	4	Not a paired site	8120/3: Transitional cell carcinoma, NOS	8120/3: Transitional cell carcinoma, NOS	1	8120-8139: transitional cell papillomas and carcinomas	XI(f.8) Carcinomas of bladder	Urinary Bladder	Blank(s)	IV	4	Blank(s)	Blank(s)	Blank(s)	Blank(s)	T3a	3	N1	1	M0	0	RE+RN	RE+RN	Regional	2	Regional	62	2	4 or more regional lymph nodes removed	None; diagnosed at autopsy	Surgery performed	Blank(s)	Blank(s)	Blank(s)	100	0
50-54 years	White	1	Male	1	2004	Urinary Bladder	Malignant	8.5.2 Carcinoma of bladder	C67.5-Bladder neck	675	8120	Malignant	Undifferentiated; anaplastic; Grade IV	4	Not a paired site	8120/3: Transitional cell carcinoma, NOS	8120/3: Transitional cell carcinoma, NOS	1	8120-8139: transitional cell papillomas and carcinomas	XI(f.8) Carcinomas of bladder	Urinary Bladder	Blank(s)	IV	4	Blank(s)	Blank(s)	Blank(s)	Blank(s)	T4b	4	N0	0	M1	1	D	D	Distant	4	Distant	60	2	4 or more regional lymph nodes removed	None; diagnosed at autopsy	Surgery performed	Blank(s)	Blank(s)	Blank(s)	0	11
65-69 years	White	1	Male	1	2004	Urinary Bladder	Malignant	8.5.2 Carcinoma of bladder	C67.5-Bladder neck	675	8120	Malignant	Undifferentiated; anaplastic; Grade IV	4	Not a paired site	8120/3: Transitional cell carcinoma, NOS	8120/3: Transitional cell carcinoma, NOS	1	8120-8139: transitional cell papillomas and carcinomas	XI(f.8) Carcinomas of bladder	Urinary Bladder	Blank(s)	IV	4	Blank(s)	Blank(s)	Blank(s)	Blank(s)	T4a	4	N1	1	M0	0	RE+RN	RE+RN	Regional	2	Regional	60	2	4 or more regional lymph nodes removed	None; diagnosed at autopsy	Surgery performed	Blank(s)	Blank(s)	Blank(s)	100	0
85+ years	White	1	Male	1	2004	Urinary Bladder	Malignant	8.5.2 Carcinoma of bladder	C67.9-Bladder, NOS	679	8120	Malignant	Poorly differentiated; Grade III	3	Not a paired site	8120/3: Transitional cell carcinoma, NOS	8120/3: Transitional cell carcinoma, NOS	1	8120-8139: transitional cell papillomas and carcinomas	XI(f.8) Carcinomas of bladder	Urinary Bladder	Blank(s)	IV	4	Blank(s)	Blank(s)	Blank(s)	Blank(s)	T3a	3	N1	1	M0	0	RE+RN	RE+RN	Regional	2	Regional	60	2	1 to 3 regional lymph nodes removed	None; diagnosed at autopsy	Surgery performed	Blank(s)	Blank(s)	Blank(s)	100	0
80-84 years	Other (American Indian/AK Native, Asian/Pacific Islander)	3	Male	1	2007	Urinary Bladder	Malignant	8.5.2 Carcinoma of bladder	C67.9-Bladder, NOS	679	8130	Malignant	Undifferentiated; anaplastic; Grade IV	4	Not a paired site	8130/3: Papillary transitional cell carcinoma	8130/3: Papillary transitional cell carcinoma	1	8120-8139: transitional cell papillomas and carcinomas	XI(f.8) Carcinomas of bladder	Urinary Bladder	Blank(s)	III	3	Blank(s)	Blank(s)	Blank(s)	Blank(s)	T4a	4	N0	0	M0	0	RE	RE	Regional	2	Regional	60	2	4 or more regional lymph nodes removed	Non-primary surgical procedure to distant site	Surgery performed	Blank(s)	Blank(s)	Blank(s)	0	0
80-84 years	White	1	Male	1	2009	Urinary Bladder	Malignant	8.5.2 Carcinoma of bladder	C67.2-Lateral wall of bladder	672	8120	Malignant	Undifferentiated; anaplastic; Grade IV	4	Not a paired site	8120/3: Transitional cell carcinoma, NOS	8120/3: Transitional cell carcinoma, NOS	1	8120-8139: transitional cell papillomas and carcinomas	XI(f.8) Carcinomas of bladder	Urinary Bladder	Blank(s)	II	2	Blank(s)	Blank(s)	Blank(s)	Blank(s)	T2a	2	N0	0	M0	0	L	L	Localized	3	Regional	61	2	None	None; diagnosed at autopsy	Surgery performed	Blank(s)	Blank(s)	Blank(s)	0	0
55-59 years	White	1	Male	1	2004	Urinary Bladder	Malignant	8.5.2 Carcinoma of bladder	C67.8-Overlapping lesion of bladder	678	8130	Malignant	Poorly differentiated; Grade III	3	Not a paired site	8130/3: Papillary transitional cell carcinoma	8130/3: Papillary transitional cell carcinoma	1	8120-8139: transitional cell papillomas and carcinomas	XI(f.8) Carcinomas of bladder	Urinary Bladder	Blank(s)	IV	4	Blank(s)	Blank(s)	Blank(s)	Blank(s)	T2NOS	2	N1	1	M0	0	RN	RN	Regional	2	Regional	60	2	4 or more regional lymph nodes removed	None; diagnosed at autopsy	Surgery performed	Blank(s)	Blank(s)	Blank(s)	100	0
60-64 years	White	1	Female	2	2004	Urinary Bladder	Malignant	8.5.2 Carcinoma of bladder	C67.9-Bladder, NOS	679	8120	Malignant	Undifferentiated; anaplastic; Grade IV	4	Not a paired site	8120/3: Transitional cell carcinoma, NOS	8120/3: Transitional cell carcinoma, NOS	1	8120-8139: transitional cell papillomas and carcinomas	XI(f.8) Carcinomas of bladder	Urinary Bladder	Blank(s)	III	3	Blank(s)	Blank(s)	Blank(s)	Blank(s)	T3b	3	N0	0	M0	0	RE	RE	Regional	2	Regional	50	1	4 or more regional lymph nodes removed	None; diagnosed at autopsy	Surgery performed	Blank(s)	Blank(s)	Blank(s)	0	0
75-79 years	White	1	Male	1	2004	Urinary Bladder	Malignant	8.5.2 Carcinoma of bladder	C67.2-Lateral wall of bladder	672	8122	Malignant	Undifferentiated; anaplastic; Grade IV	4	Not a paired site	8122/3: Transitional cell carcinoma, spindle cell	8122/3: Transitional cell carcinoma, spindle cell	1	8120-8139: transitional cell papillomas and carcinomas	XI(f.8) Carcinomas of bladder	Urinary Bladder	Blank(s)	III	3	Blank(s)	Blank(s)	Blank(s)	Blank(s)	T3a	3	N0	0	M0	0	RE	RE	Regional	2	Regional	61	2	None	None; diagnosed at autopsy	Surgery performed	Blank(s)	Blank(s)	Blank(s)	0	0
60-64 years	White	1	Male	1	2004	Urinary Bladder	Malignant	8.5.2 Carcinoma of bladder	C67.9-Bladder, NOS	679	8120	Malignant	Undifferentiated; anaplastic; Grade IV	4	Not a paired site	8120/3: Transitional cell carcinoma, NOS	8120/3: Transitional cell carcinoma, NOS	1	8120-8139: transitional cell papillomas and carcinomas	XI(f.8) Carcinomas of bladder	Urinary Bladder	Blank(s)	IV	4	Blank(s)	Blank(s)	Blank(s)	Blank(s)	T4a	4	N1	1	M0	0	RE+RN	RE+RN	Regional	2	Regional	61	2	4 or more regional lymph nodes removed	None; diagnosed at autopsy	Surgery performed	Blank(s)	Blank(s)	Blank(s)	100	0
40-44 years	Other (American Indian/AK Native, Asian/Pacific Islander)	3	Female	2	2004	Urinary Bladder	Malignant	8.5.2 Carcinoma of bladder	C67.0-Trigone of bladder	670	8120	Malignant	Undifferentiated; anaplastic; Grade IV	4	Not a paired site	8120/3: Transitional cell carcinoma, NOS	8120/3: Transitional cell carcinoma, NOS	1	8120-8139: transitional cell papillomas and carcinomas	XI(f.8) Carcinomas of bladder	Urinary Bladder	Blank(s)	IV	4	Blank(s)	Blank(s)	Blank(s)	Blank(s)	T3a	3	N2	2	M1	1	D	D	Distant	4	Distant	71	3	4 or more regional lymph nodes removed	None; diagnosed at autopsy	Surgery performed	Blank(s)	Blank(s)	Blank(s)	200	40
80-84 years	White	1	Male	1	2004	Urinary Bladder	Malignant	8.5.2 Carcinoma of bladder	C67.9-Bladder, NOS	679	8120	Malignant	Undifferentiated; anaplastic; Grade IV	4	Not a paired site	8120/3: Transitional cell carcinoma, NOS	8120/3: Transitional cell carcinoma, NOS	1	8120-8139: transitional cell papillomas and carcinomas	XI(f.8) Carcinomas of bladder	Urinary Bladder	Blank(s)	IV	4	Blank(s)	Blank(s)	Blank(s)	Blank(s)	T4a	4	N1	1	M0	0	RE+RN	RE+RN	Regional	2	Regional	60	2	4 or more regional lymph nodes removed	None; diagnosed at autopsy	Surgery performed	Blank(s)	Blank(s)	Blank(s)	100	0
60-64 years	Other (American Indian/AK Native, Asian/Pacific Islander)	3	Male	1	2004	Urinary Bladder	Malignant	8.5.2 Carcinoma of bladder	C67.8-Overlapping lesion of bladder	678	8120	Malignant	Poorly differentiated; Grade III	3	Not a paired site	8120/3: Transitional cell carcinoma, NOS	8120/3: Transitional cell carcinoma, NOS	1	8120-8139: transitional cell papillomas and carcinomas	XI(f.8) Carcinomas of bladder	Urinary Bladder	Blank(s)	III	3	Blank(s)	Blank(s)	Blank(s)	Blank(s)	T3a	3	N0	0	M0	0	RE	RE	Regional	2	Regional	61	2	4 or more regional lymph nodes removed	None; diagnosed at autopsy	Surgery performed	Blank(s)	Blank(s)	Blank(s)	0	0
75-79 years	White	1	Female	2	2010	Urinary Bladder	Malignant	8.5.2 Carcinoma of bladder	C67.0-Trigone of bladder	670	8130	Malignant	Undifferentiated; anaplastic; Grade IV	4	Not a paired site	8130/3: Papillary transitional cell carcinoma	8130/3: Papillary transitional cell carcinoma	1	8120-8139: transitional cell papillomas and carcinomas	XI(f.8) Carcinomas of bladder	Urinary Bladder	IV	IV	4	Blank(s)	T3a	N1	M0	T3a	3	N1	1	M0	0	RE+RN	RE+RN	Regional	2	Regional	71	3	4 or more regional lymph nodes removed	None; diagnosed at autopsy	Surgery performed	Blank(s)	Blank(s)	Blank(s)	505	0
70-74 years	White	1	Female	2	2010	Urinary Bladder	Malignant	8.5.2 Carcinoma of bladder	C67.4-Posterior wall of bladder	674	8120	Malignant	Undifferentiated; anaplastic; Grade IV	4	Not a paired site	8120/3: Transitional cell carcinoma, NOS	8120/3: Transitional cell carcinoma, NOS	1	8120-8139: transitional cell papillomas and carcinomas	XI(f.8) Carcinomas of bladder	Urinary Bladder	IV	IV	4	Blank(s)	T4a	N1	M0	T4a	4	N1	1	M0	0	RE+RN	RE+RN	Regional	2	Regional	60	2	None	None; diagnosed at autopsy	Surgery performed	Blank(s)	Blank(s)	Blank(s)	150	0
80-84 years	Other (American Indian/AK Native, Asian/Pacific Islander)	3	Male	1	2004	Urinary Bladder	Malignant	8.5.2 Carcinoma of bladder	C67.9-Bladder, NOS	679	8120	Malignant	Undifferentiated; anaplastic; Grade IV	4	Not a paired site	8120/3: Transitional cell carcinoma, NOS	8120/3: Transitional cell carcinoma, NOS	1	8120-8139: transitional cell papillomas and carcinomas	XI(f.8) Carcinomas of bladder	Urinary Bladder	Blank(s)	I	1	Blank(s)	Blank(s)	Blank(s)	Blank(s)	T1	1	N0	0	M0	0	L	L	Localized	3	Localized	60	2	1 to 3 regional lymph nodes removed	None; diagnosed at autopsy	Surgery performed	Blank(s)	Blank(s)	Blank(s)	0	0
60-64 years	White	1	Female	2	2005	Urinary Bladder	Malignant	8.5.2 Carcinoma of bladder	C67.9-Bladder, NOS	679	8130	Malignant	Undifferentiated; anaplastic; Grade IV	4	Not a paired site	8130/3: Papillary transitional cell carcinoma	8130/3: Papillary transitional cell carcinoma	1	8120-8139: transitional cell papillomas and carcinomas	XI(f.8) Carcinomas of bladder	Urinary Bladder	Blank(s)	I	1	Blank(s)	Blank(s)	Blank(s)	Blank(s)	T1	1	N0	0	M0	0	L	L	Localized	3	Localized	71	3	4 or more regional lymph nodes removed	None; diagnosed at autopsy	Surgery performed	Blank(s)	Blank(s)	Blank(s)	0	0
60-64 years	White	1	Male	1	2004	Urinary Bladder	Malignant	8.5.2 Carcinoma of bladder	C67.4-Posterior wall of bladder	674	8120	Malignant	Undifferentiated; anaplastic; Grade IV	4	Left - origin of primary	8120/3: Transitional cell carcinoma, NOS	8120/3: Transitional cell carcinoma, NOS	1	8120-8139: transitional cell papillomas and carcinomas	XI(f.8) Carcinomas of bladder	Urinary Bladder	Blank(s)	II	2	Blank(s)	Blank(s)	Blank(s)	Blank(s)	T2a	2	N0	0	M0	0	L	L	Localized	3	Regional	60	2	4 or more regional lymph nodes removed	None; diagnosed at autopsy	Surgery performed	Blank(s)	Blank(s)	Blank(s)	0	0
60-64 years	White	1	Male	1	2005	Urinary Bladder	Malignant	8.5.2 Carcinoma of bladder	C67.1-Dome of bladder	671	8120	Malignant	Poorly differentiated; Grade III	3	Not a paired site	8120/3: Transitional cell carcinoma, NOS	8120/3: Transitional cell carcinoma, NOS	1	8120-8139: transitional cell papillomas and carcinomas	XI(f.8) Carcinomas of bladder	Urinary Bladder	Blank(s)	I	1	Blank(s)	Blank(s)	Blank(s)	Blank(s)	T1	1	N0	0	M0	0	L	L	Localized	3	Localized	60	2	4 or more regional lymph nodes removed	None; diagnosed at autopsy	Surgery performed	Blank(s)	Blank(s)	Blank(s)	0	0
70-74 years	White	1	Male	1	2004	Urinary Bladder	Malignant	8.5.2 Carcinoma of bladder	C67.9-Bladder, NOS	679	8120	Malignant	Undifferentiated; anaplastic; Grade IV	4	Not a paired site	8120/3: Transitional cell carcinoma, NOS	8120/3: Transitional cell carcinoma, NOS	1	8120-8139: transitional cell papillomas and carcinomas	XI(f.8) Carcinomas of bladder	Urinary Bladder	Blank(s)	III	3	Blank(s)	Blank(s)	Blank(s)	Blank(s)	T3a	3	N0	0	M0	0	RE	RE	Regional	2	Regional	61	2	4 or more regional lymph nodes removed	None; diagnosed at autopsy	Surgery performed	Blank(s)	Blank(s)	Blank(s)	0	0
75-79 years	White	1	Female	2	2004	Urinary Bladder	Malignant	8.5.2 Carcinoma of bladder	C67.9-Bladder, NOS	679	8120	Malignant	Moderately differentiated; Grade II	2	Not a paired site	8120/3: Transitional cell carcinoma, NOS	8120/3: Transitional cell carcinoma, NOS	1	8120-8139: transitional cell papillomas and carcinomas	XI(f.8) Carcinomas of bladder	Urinary Bladder	Blank(s)	II	2	Blank(s)	Blank(s)	Blank(s)	Blank(s)	T2a	2	N0	0	M0	0	L	L	Localized	3	Regional	61	2	4 or more regional lymph nodes removed	None; diagnosed at autopsy	Surgery performed	Blank(s)	Blank(s)	Blank(s)	0	0
65-69 years	Black	2	Male	1	2004	Urinary Bladder	Malignant	8.5.2 Carcinoma of bladder	C67.2-Lateral wall of bladder	672	8120	Malignant	Well differentiated; Grade I	1	Not a paired site	8120/3: Transitional cell carcinoma, NOS	8120/3: Transitional cell carcinoma, NOS	1	8120-8139: transitional cell papillomas and carcinomas	XI(f.8) Carcinomas of bladder	Urinary Bladder	Blank(s)	III	3	Blank(s)	Blank(s)	Blank(s)	Blank(s)	T3a	3	N0	0	M0	0	RE	RE	Regional	2	Regional	61	2	4 or more regional lymph nodes removed	None; diagnosed at autopsy	Surgery performed	Blank(s)	Blank(s)	Blank(s)	0	0
65-69 years	Black	2	Male	1	2004	Urinary Bladder	Malignant	8.5.2 Carcinoma of bladder	C67.5-Bladder neck	675	8120	Malignant	Undifferentiated; anaplastic; Grade IV	4	Not a paired site	8120/3: Transitional cell carcinoma, NOS	8120/3: Transitional cell carcinoma, NOS	1	8120-8139: transitional cell papillomas and carcinomas	XI(f.8) Carcinomas of bladder	Urinary Bladder	Blank(s)	II	2	Blank(s)	Blank(s)	Blank(s)	Blank(s)	T2b	2	N0	0	M0	0	L	L	Localized	3	Regional	61	2	4 or more regional lymph nodes removed	None; diagnosed at autopsy	Surgery performed	Blank(s)	Blank(s)	Blank(s)	0	0
75-79 years	White	1	Male	1	2004	Urinary Bladder	Malignant	8.5.2 Carcinoma of bladder	C67.9-Bladder, NOS	679	8120	Malignant	Undifferentiated; anaplastic; Grade IV	4	Not a paired site	8120/3: Transitional cell carcinoma, NOS	8120/3: Transitional cell carcinoma, NOS	1	8120-8139: transitional cell papillomas and carcinomas	XI(f.8) Carcinomas of bladder	Urinary Bladder	Blank(s)	III	3	Blank(s)	Blank(s)	Blank(s)	Blank(s)	T4a	4	N0	0	M0	0	RE	RE	Regional	2	Regional	61	2	4 or more regional lymph nodes removed	None; diagnosed at autopsy	Surgery performed	Blank(s)	Blank(s)	Blank(s)	0	0
75-79 years	White	1	Male	1	2004	Urinary Bladder	Malignant	8.5.2 Carcinoma of bladder	C67.9-Bladder, NOS	679	8130	Malignant	Poorly differentiated; Grade III	3	Not a paired site	8130/3: Papillary transitional cell carcinoma	8130/3: Papillary transitional cell carcinoma	1	8120-8139: transitional cell papillomas and carcinomas	XI(f.8) Carcinomas of bladder	Urinary Bladder	Blank(s)	IV	4	Blank(s)	Blank(s)	Blank(s)	Blank(s)	T2NOS	2	N1	1	M0	0	RN	RN	Regional	2	Regional	60	2	4 or more regional lymph nodes removed	None; diagnosed at autopsy	Surgery performed	Blank(s)	Blank(s)	Blank(s)	100	0
85+ years	White	1	Male	1	2004	Urinary Bladder	Malignant	8.5.2 Carcinoma of bladder	C67.9-Bladder, NOS	679	8120	Malignant	Undifferentiated; anaplastic; Grade IV	4	Not a paired site	8120/3: Transitional cell carcinoma, NOS	8120/3: Transitional cell carcinoma, NOS	1	8120-8139: transitional cell papillomas and carcinomas	XI(f.8) Carcinomas of bladder	Urinary Bladder	Blank(s)	IV	4	Blank(s)	Blank(s)	Blank(s)	Blank(s)	T4a	4	N1	1	M0	0	RE+RN	RE+RN	Regional	2	Regional	61	2	4 or more regional lymph nodes removed	None; diagnosed at autopsy	Surgery performed	Blank(s)	Blank(s)	Blank(s)	100	0
60-64 years	White	1	Male	1	2005	Urinary Bladder	Malignant	8.5.2 Carcinoma of bladder	C67.5-Bladder neck	675	8120	Malignant	Poorly differentiated; Grade III	3	Not a paired site	8120/3: Transitional cell carcinoma, NOS	8120/3: Transitional cell carcinoma, NOS	1	8120-8139: transitional cell papillomas and carcinomas	XI(f.8) Carcinomas of bladder	Urinary Bladder	Blank(s)	III	3	Blank(s)	Blank(s)	Blank(s)	Blank(s)	T4a	4	N0	0	M0	0	RE	RE	Regional	2	Regional	62	2	None	None; diagnosed at autopsy	Surgery performed	Blank(s)	Blank(s)	Blank(s)	0	0
80-84 years	Other (American Indian/AK Native, Asian/Pacific Islander)	3	Male	1	2007	Urinary Bladder	Malignant	8.5.2 Carcinoma of bladder	C67.9-Bladder, NOS	679	8130	Malignant	Undifferentiated; anaplastic; Grade IV	4	Not a paired site	8130/3: Papillary transitional cell carcinoma	8130/3: Papillary transitional cell carcinoma	1	8120-8139: transitional cell papillomas and carcinomas	XI(f.8) Carcinomas of bladder	Urinary Bladder	Blank(s)	II	2	Blank(s)	Blank(s)	Blank(s)	Blank(s)	T2NOS	2	N0	0	M0	0	L	L	Localized	3	Regional	61	2	4 or more regional lymph nodes removed	None; diagnosed at autopsy	Surgery performed	Blank(s)	Blank(s)	Blank(s)	0	0
55-59 years	White	1	Male	1	2004	Urinary Bladder	Malignant	8.5.2 Carcinoma of bladder	C67.2-Lateral wall of bladder	672	8120	Malignant	Poorly differentiated; Grade III	3	Not a paired site	8120/3: Transitional cell carcinoma, NOS	8120/3: Transitional cell carcinoma, NOS	1	8120-8139: transitional cell papillomas and carcinomas	XI(f.8) Carcinomas of bladder	Urinary Bladder	Blank(s)	III	3	Blank(s)	Blank(s)	Blank(s)	Blank(s)	T3b	3	N0	0	M0	0	RE	RE	Regional	2	Regional	62	2	4 or more regional lymph nodes removed	Non-primary surgical procedure to other regional sites	Surgery performed	Blank(s)	Blank(s)	Blank(s)	0	0
65-69 years	White	1	Male	1	2004	Urinary Bladder	Malignant	8.5.2 Carcinoma of bladder	C67.9-Bladder, NOS	679	8050	Malignant	Undifferentiated; anaplastic; Grade IV	4	Not a paired site	8050/3: Papillary carcinoma, NOS	8050/3: Papillary carcinoma, NOS	8	8050-8089: squamous cell neoplasms	XI(f.8) Carcinomas of bladder	Urinary Bladder	Blank(s)	IV	4	Blank(s)	Blank(s)	Blank(s)	Blank(s)	T4a	4	N1	1	M0	0	RE+RN	RE+RN	Regional	2	Regional	60	2	4 or more regional lymph nodes removed	None; diagnosed at autopsy	Surgery performed	Blank(s)	Blank(s)	Blank(s)	100	0
75-79 years	White	1	Female	2	2004	Urinary Bladder	Malignant	8.5.2 Carcinoma of bladder	C67.2-Lateral wall of bladder	672	8120	Malignant	Undifferentiated; anaplastic; Grade IV	4	Not a paired site	8120/3: Transitional cell carcinoma, NOS	8120/3: Transitional cell carcinoma, NOS	1	8120-8139: transitional cell papillomas and carcinomas	XI(f.8) Carcinomas of bladder	Urinary Bladder	Blank(s)	IV	4	Blank(s)	Blank(s)	Blank(s)	Blank(s)	T3a	3	N1	1	M1	1	D	D	Distant	4	Distant	50	1	1 to 3 regional lymph nodes removed	None; diagnosed at autopsy	Surgery performed	Blank(s)	Blank(s)	Blank(s)	100	11
80-84 years	White	1	Male	1	2004	Urinary Bladder	Malignant	8.5.2 Carcinoma of bladder	C67.8-Overlapping lesion of bladder	678	8120	Malignant	Poorly differentiated; Grade III	3	Not a paired site	8120/3: Transitional cell carcinoma, NOS	8120/3: Transitional cell carcinoma, NOS	1	8120-8139: transitional cell papillomas and carcinomas	XI(f.8) Carcinomas of bladder	Urinary Bladder	Blank(s)	III	3	Blank(s)	Blank(s)	Blank(s)	Blank(s)	T3a	3	N0	0	M0	0	RE	RE	Regional	2	Regional	60	2	4 or more regional lymph nodes removed	None; diagnosed at autopsy	Surgery performed	Blank(s)	Blank(s)	Blank(s)	0	0
60-64 years	White	1	Male	1	2004	Urinary Bladder	Malignant	8.5.2 Carcinoma of bladder	C67.9-Bladder, NOS	679	8130	Malignant	Undifferentiated; anaplastic; Grade IV	4	Not a paired site	8130/3: Papillary transitional cell carcinoma	8130/3: Papillary transitional cell carcinoma	1	8120-8139: transitional cell papillomas and carcinomas	XI(f.8) Carcinomas of bladder	Urinary Bladder	Blank(s)	II	2	Blank(s)	Blank(s)	Blank(s)	Blank(s)	T2b	2	N0	0	M0	0	L	L	Localized	3	Regional	60	2	4 or more regional lymph nodes removed	None; diagnosed at autopsy	Surgery performed	Blank(s)	Blank(s)	Blank(s)	0	0
65-69 years	White	1	Male	1	2004	Urinary Bladder	Malignant	8.5.2 Carcinoma of bladder	C67.2-Lateral wall of bladder	672	8120	Malignant	Poorly differentiated; Grade III	3	Not a paired site	8120/3: Transitional cell carcinoma, NOS	8120/3: Transitional cell carcinoma, NOS	1	8120-8139: transitional cell papillomas and carcinomas	XI(f.8) Carcinomas of bladder	Urinary Bladder	Blank(s)	II	2	Blank(s)	Blank(s)	Blank(s)	Blank(s)	T2a	2	N0	0	M0	0	L	L	Localized	3	Regional	60	2	4 or more regional lymph nodes removed	None; diagnosed at autopsy	Surgery performed	Blank(s)	Blank(s)	Blank(s)	0	0
80-84 years	White	1	Male	1	2004	Urinary Bladder	Malignant	8.5.2 Carcinoma of bladder	C67.2-Lateral wall of bladder	672	8130	Malignant	Poorly differentiated; Grade III	3	Not a paired site	8130/3: Papillary transitional cell carcinoma	8130/3: Papillary transitional cell carcinoma	1	8120-8139: transitional cell papillomas and carcinomas	XI(f.8) Carcinomas of bladder	Urinary Bladder	Blank(s)	I	1	Blank(s)	Blank(s)	Blank(s)	Blank(s)	T1	1	N0	0	M0	0	L	L	Localized	3	Localized	61	2	4 or more regional lymph nodes removed	None; diagnosed at autopsy	Surgery performed	Blank(s)	Blank(s)	Blank(s)	0	0
65-69 years	White	1	Male	1	2004	Urinary Bladder	Malignant	8.5.2 Carcinoma of bladder	C67.0-Trigone of bladder	670	8130	Malignant	Undifferentiated; anaplastic; Grade IV	4	Not a paired site	8130/3: Papillary transitional cell carcinoma	8130/3: Papillary transitional cell carcinoma	1	8120-8139: transitional cell papillomas and carcinomas	XI(f.8) Carcinomas of bladder	Urinary Bladder	Blank(s)	IV	4	Blank(s)	Blank(s)	Blank(s)	Blank(s)	T3b	3	N1	1	M0	0	RE+RN	RE+RN	Regional	2	Regional	60	2	4 or more regional lymph nodes removed	None; diagnosed at autopsy	Surgery performed	Blank(s)	Blank(s)	Blank(s)	100	0
70-74 years	Other (American Indian/AK Native, Asian/Pacific Islander)	3	Male	1	2004	Urinary Bladder	Malignant	8.5.2 Carcinoma of bladder	C67.2-Lateral wall of bladder	672	8130	Malignant	Poorly differentiated; Grade III	3	Not a paired site	8130/3: Papillary transitional cell carcinoma	8130/3: Papillary transitional cell carcinoma	1	8120-8139: transitional cell papillomas and carcinomas	XI(f.8) Carcinomas of bladder	Urinary Bladder	Blank(s)	III	3	Blank(s)	Blank(s)	Blank(s)	Blank(s)	T3NOS	3	N0	0	M0	0	RE	RE	Regional	2	Regional	61	2	4 or more regional lymph nodes removed	None; diagnosed at autopsy	Surgery performed	Blank(s)	Blank(s)	Blank(s)	0	0
55-59 years	White	1	Female	2	2004	Urinary Bladder	Malignant	8.5.2 Carcinoma of bladder	C67.2-Lateral wall of bladder	672	8490	Malignant	Poorly differentiated; Grade III	3	Not a paired site	8490/3: Signet ring cell carcinoma	8490/3: Signet ring cell carcinoma	6	8440-8499: cystic, mucinous and serous neoplasms	XI(f.8) Carcinomas of bladder	Urinary Bladder	Blank(s)	IV	4	Blank(s)	Blank(s)	Blank(s)	Blank(s)	T3b	3	N2	2	M0	0	RE+RN	RE+RN	Regional	2	Regional	74	3	4 or more regional lymph nodes removed	None; diagnosed at autopsy	Surgery performed	Blank(s)	Blank(s)	Blank(s)	200	0
75-79 years	White	1	Female	2	2004	Urinary Bladder	Malignant	8.5.2 Carcinoma of bladder	C67.2-Lateral wall of bladder	672	8120	Malignant	Poorly differentiated; Grade III	3	Not a paired site	8120/3: Transitional cell carcinoma, NOS	8120/3: Transitional cell carcinoma, NOS	1	8120-8139: transitional cell papillomas and carcinomas	XI(f.8) Carcinomas of bladder	Urinary Bladder	Blank(s)	II	2	Blank(s)	Blank(s)	Blank(s)	Blank(s)	T2a	2	N0	0	M0	0	L	L	Localized	3	Regional	71	3	4 or more regional lymph nodes removed	None; diagnosed at autopsy	Surgery performed	Blank(s)	Blank(s)	Blank(s)	0	0
75-79 years	Other (American Indian/AK Native, Asian/Pacific Islander)	3	Male	1	2004	Urinary Bladder	Malignant	8.5.2 Carcinoma of bladder	C67.0-Trigone of bladder	670	8130	Malignant	Undifferentiated; anaplastic; Grade IV	4	Not a paired site	8130/3: Papillary transitional cell carcinoma	8130/3: Papillary transitional cell carcinoma	1	8120-8139: transitional cell papillomas and carcinomas	XI(f.8) Carcinomas of bladder	Urinary Bladder	Blank(s)	II	2	Blank(s)	Blank(s)	Blank(s)	Blank(s)	T2a	2	N0	0	M0	0	L	L	Localized	3	Regional	60	2	None	None; diagnosed at autopsy	Surgery performed	Blank(s)	Blank(s)	Blank(s)	0	0
75-79 years	White	1	Male	1	2004	Urinary Bladder	Malignant	8.5.2 Carcinoma of bladder	C67.9-Bladder, NOS	679	8120	Malignant	Poorly differentiated; Grade III	3	Not a paired site	8120/3: Transitional cell carcinoma, NOS	8120/3: Transitional cell carcinoma, NOS	1	8120-8139: transitional cell papillomas and carcinomas	XI(f.8) Carcinomas of bladder	Urinary Bladder	Blank(s)	III	3	Blank(s)	Blank(s)	Blank(s)	Blank(s)	T3b	3	N0	0	M0	0	RE	RE	Regional	2	Regional	60	2	None	None; diagnosed at autopsy	Surgery performed	Blank(s)	Blank(s)	Blank(s)	0	0
65-69 years	Black	2	Female	2	2004	Urinary Bladder	Malignant	8.5.2 Carcinoma of bladder	C67.9-Bladder, NOS	679	8120	Malignant	Poorly differentiated; Grade III	3	Not a paired site	8120/3: Transitional cell carcinoma, NOS	8120/3: Transitional cell carcinoma, NOS	1	8120-8139: transitional cell papillomas and carcinomas	XI(f.8) Carcinomas of bladder	Urinary Bladder	Blank(s)	IV	4	Blank(s)	Blank(s)	Blank(s)	Blank(s)	T4a	4	N1	1	M0	0	RE+RN	RE+RN	Regional	2	Regional	71	3	1 to 3 regional lymph nodes removed	None; diagnosed at autopsy	Surgery performed	Blank(s)	Blank(s)	Blank(s)	100	0
80-84 years	White	1	Male	1	2014	Urinary Bladder	Malignant	8.5.2 Carcinoma of bladder	C67.2-Lateral wall of bladder	672	8120	Malignant	Undifferentiated; anaplastic; Grade IV	4	Right - origin of primary	8120/3: Transitional cell carcinoma, NOS	8120/3: Transitional cell carcinoma, NOS	1	8120-8139: transitional cell papillomas and carcinomas	XI(f.8) Carcinomas of bladder	Urinary Bladder	III	III	3	Blank(s)	T3a	N0	M0	T3a	3	N0	0	M0	0	RE	RE	Regional	2	Regional	61	2	4 or more regional lymph nodes removed	None; diagnosed at autopsy	Surgery performed	Blank(s)	Blank(s)	Blank(s)	0	0
75-79 years	White	1	Female	2	2004	Urinary Bladder	Malignant	8.5.2 Carcinoma of bladder	C67.8-Overlapping lesion of bladder	678	8120	Malignant	Undifferentiated; anaplastic; Grade IV	4	Not a paired site	8120/3: Transitional cell carcinoma, NOS	8120/3: Transitional cell carcinoma, NOS	1	8120-8139: transitional cell papillomas and carcinomas	XI(f.8) Carcinomas of bladder	Urinary Bladder	Blank(s)	IV	4	Blank(s)	Blank(s)	Blank(s)	Blank(s)	T3b	3	N1	1	M0	0	RE+RN	RE+RN	Regional	2	Regional	61	2	4 or more regional lymph nodes removed	None; diagnosed at autopsy	Surgery performed	Blank(s)	Blank(s)	Blank(s)	100	0
80-84 years	White	1	Female	2	2004	Urinary Bladder	Malignant	8.5.2 Carcinoma of bladder	C67.9-Bladder, NOS	679	8120	Malignant	Poorly differentiated; Grade III	3	Not a paired site	8120/3: Transitional cell carcinoma, NOS	8120/3: Transitional cell carcinoma, NOS	1	8120-8139: transitional cell papillomas and carcinomas	XI(f.8) Carcinomas of bladder	Urinary Bladder	Blank(s)	II	2	Blank(s)	Blank(s)	Blank(s)	Blank(s)	T2NOS	2	N0	0	M0	0	L	L	Localized	3	Regional	71	3	4 or more regional lymph nodes removed	None; diagnosed at autopsy	Surgery performed	Blank(s)	Blank(s)	Blank(s)	0	0
55-59 years	White	1	Male	1	2004	Urinary Bladder	Malignant	8.5.2 Carcinoma of bladder	C67.4-Posterior wall of bladder	674	8130	Malignant	Poorly differentiated; Grade III	3	Not a paired site	8130/3: Papillary transitional cell carcinoma	8130/3: Papillary transitional cell carcinoma	1	8120-8139: transitional cell papillomas and carcinomas	XI(f.8) Carcinomas of bladder	Urinary Bladder	Blank(s)	II	2	Blank(s)	Blank(s)	Blank(s)	Blank(s)	T2NOS	2	N0	0	M0	0	L	L	Localized	3	Regional	60	2	4 or more regional lymph nodes removed	None; diagnosed at autopsy	Surgery performed	Blank(s)	Blank(s)	Blank(s)	0	0
70-74 years	White	1	Male	1	2004	Urinary Bladder	Malignant	8.5.2 Carcinoma of bladder	C67.4-Posterior wall of bladder	674	8070	Malignant	Moderately differentiated; Grade II	2	Not a paired site	8070/3: Squamous cell carcinoma, NOS	8070/3: Squamous cell carcinoma, NOS	2	8050-8089: squamous cell neoplasms	XI(f.8) Carcinomas of bladder	Urinary Bladder	Blank(s)	III	3	Blank(s)	Blank(s)	Blank(s)	Blank(s)	T3b	3	N0	0	M0	0	RE	RE	Regional	2	Regional	61	2	4 or more regional lymph nodes removed	None; diagnosed at autopsy	Surgery performed	Blank(s)	Blank(s)	Blank(s)	0	0
55-59 years	White	1	Female	2	2004	Urinary Bladder	Malignant	8.5.2 Carcinoma of bladder	C67.4-Posterior wall of bladder	674	8120	Malignant	Poorly differentiated; Grade III	3	Not a paired site	8120/3: Transitional cell carcinoma, NOS	8120/3: Transitional cell carcinoma, NOS	1	8120-8139: transitional cell papillomas and carcinomas	XI(f.8) Carcinomas of bladder	Urinary Bladder	Blank(s)	IV	4	Blank(s)	Blank(s)	Blank(s)	Blank(s)	T3b	3	N1	1	M1	1	D	D	Distant	4	Distant	63	2	4 or more regional lymph nodes removed	None; diagnosed at autopsy	Surgery performed	Blank(s)	Blank(s)	Blank(s)	100	40
70-74 years	White	1	Male	1	2004	Urinary Bladder	Malignant	8.5.2 Carcinoma of bladder	C67.8-Overlapping lesion of bladder	678	8130	Malignant	Undifferentiated; anaplastic; Grade IV	4	Not a paired site	8130/3: Papillary transitional cell carcinoma	8130/3: Papillary transitional cell carcinoma	1	8120-8139: transitional cell papillomas and carcinomas	XI(f.8) Carcinomas of bladder	Urinary Bladder	Blank(s)	IV	4	Blank(s)	Blank(s)	Blank(s)	Blank(s)	T3b	3	N1	1	M0	0	RE+RN	RE+RN	Regional	2	Regional	60	2	1 to 3 regional lymph nodes removed	None; diagnosed at autopsy	Surgery performed	Blank(s)	Blank(s)	Blank(s)	500	0
80-84 years	White	1	Male	1	2004	Urinary Bladder	Malignant	8.5.2 Carcinoma of bladder	C67.2-Lateral wall of bladder	672	8130	Malignant	Poorly differentiated; Grade III	3	Not a paired site	8130/3: Papillary transitional cell carcinoma	8130/3: Papillary transitional cell carcinoma	1	8120-8139: transitional cell papillomas and carcinomas	XI(f.8) Carcinomas of bladder	Urinary Bladder	Blank(s)	II	2	Blank(s)	Blank(s)	Blank(s)	Blank(s)	T2a	2	N0	0	M0	0	L	L	Localized	3	Regional	60	2	4 or more regional lymph nodes removed	None; diagnosed at autopsy	Surgery performed	Blank(s)	Blank(s)	Blank(s)	0	0
75-79 years	Black	2	Male	1	2004	Urinary Bladder	Malignant	8.5.2 Carcinoma of bladder	C67.9-Bladder, NOS	679	8120	Malignant	Undifferentiated; anaplastic; Grade IV	4	Not a paired site	8120/3: Transitional cell carcinoma, NOS	8120/3: Transitional cell carcinoma, NOS	1	8120-8139: transitional cell papillomas and carcinomas	XI(f.8) Carcinomas of bladder	Urinary Bladder	Blank(s)	IV	4	Blank(s)	Blank(s)	Blank(s)	Blank(s)	T4b	4	N0	0	M1	1	D	D	Distant	4	Distant	70	3	4 or more regional lymph nodes removed	Non-primary surgical procedure to distant site	Surgery performed	Blank(s)	Blank(s)	Blank(s)	0	40
65-69 years	White	1	Male	1	2004	Urinary Bladder	Malignant	8.5.2 Carcinoma of bladder	C67.9-Bladder, NOS	679	8071	Malignant	Moderately differentiated; Grade II	2	Not a paired site	8071/3: Squamous cell carcinoma, keratinizing, NOS	8071/3: Squamous cell carcinoma, keratinizing, NOS	2	8050-8089: squamous cell neoplasms	XI(f.8) Carcinomas of bladder	Urinary Bladder	Blank(s)	III	3	Blank(s)	Blank(s)	Blank(s)	Blank(s)	T3b	3	N0	0	M0	0	RE	RE	Regional	2	Regional	61	2	4 or more regional lymph nodes removed	None; diagnosed at autopsy	Surgery performed	Blank(s)	Blank(s)	Blank(s)	0	0
80-84 years	White	1	Female	2	2004	Urinary Bladder	Malignant	8.5.2 Carcinoma of bladder	C67.3-Anterior wall of bladder	673	8041	Malignant	Poorly differentiated; Grade III	3	Not a paired site	8041/3: Small cell carcinoma, NOS	8041/3: Small cell carcinoma, NOS	4	8010-8049: epithelial neoplasms, NOS	XI(f.8) Carcinomas of bladder	Urinary Bladder	Blank(s)	II	2	Blank(s)	Blank(s)	Blank(s)	Blank(s)	T2b	2	N0	0	M0	0	L	L	Localized	3	Regional	61	2	4 or more regional lymph nodes removed	None; diagnosed at autopsy	Surgery performed	Blank(s)	Blank(s)	Blank(s)	0	0
80-84 years	White	1	Male	1	2004	Urinary Bladder	Malignant	8.5.2 Carcinoma of bladder	C67.9-Bladder, NOS	679	8120	Malignant	Poorly differentiated; Grade III	3	Not a paired site	8120/3: Transitional cell carcinoma, NOS	8120/3: Transitional cell carcinoma, NOS	1	8120-8139: transitional cell papillomas and carcinomas	XI(f.8) Carcinomas of bladder	Urinary Bladder	Blank(s)	III	3	Blank(s)	Blank(s)	Blank(s)	Blank(s)	T4a	4	N0	0	M0	0	RE	RE	Regional	2	Regional	61	2	4 or more regional lymph nodes removed	None; diagnosed at autopsy	Surgery performed	Blank(s)	Blank(s)	Blank(s)	0	0
55-59 years	White	1	Male	1	2004	Urinary Bladder	Malignant	8.5.2 Carcinoma of bladder	C67.6-Ureteric orifice	676	8120	Malignant	Poorly differentiated; Grade III	3	Not a paired site	8120/3: Transitional cell carcinoma, NOS	8120/3: Transitional cell carcinoma, NOS	1	8120-8139: transitional cell papillomas and carcinomas	XI(f.8) Carcinomas of bladder	Urinary Bladder	Blank(s)	IV	4	Blank(s)	Blank(s)	Blank(s)	Blank(s)	T4b	4	N1	1	M0	0	D	D	Distant	4	Distant	62	2	4 or more regional lymph nodes removed	Non-primary surgical procedure to distant lymph node(s)	Surgery performed	Blank(s)	Blank(s)	Blank(s)	500	0
65-69 years	White	1	Male	1	2004	Urinary Bladder	Malignant	8.5.2 Carcinoma of bladder	C67.2-Lateral wall of bladder	672	8120	Malignant	Poorly differentiated; Grade III	3	Not a paired site	8120/3: Transitional cell carcinoma, NOS	8120/3: Transitional cell carcinoma, NOS	1	8120-8139: transitional cell papillomas and carcinomas	XI(f.8) Carcinomas of bladder	Urinary Bladder	Blank(s)	II	2	Blank(s)	Blank(s)	Blank(s)	Blank(s)	T2b	2	N0	0	M0	0	L	L	Localized	3	Regional	61	2	4 or more regional lymph nodes removed	None; diagnosed at autopsy	Surgery performed	Blank(s)	Blank(s)	Blank(s)	0	0
80-84 years	White	1	Male	1	2009	Urinary Bladder	Malignant	8.5.2 Carcinoma of bladder	C67.8-Overlapping lesion of bladder	678	8120	Malignant	Undifferentiated; anaplastic; Grade IV	4	Not a paired site	8120/3: Transitional cell carcinoma, NOS	8120/3: Transitional cell carcinoma, NOS	1	8120-8139: transitional cell papillomas and carcinomas	XI(f.8) Carcinomas of bladder	Urinary Bladder	Blank(s)	IV	4	Blank(s)	Blank(s)	Blank(s)	Blank(s)	T4a	4	N1	1	M0	0	RE+RN	RE+RN	Regional	2	Regional	61	2	4 or more regional lymph nodes removed	Non-primary surgical procedure to other regional sites	Surgery performed	Blank(s)	Blank(s)	Blank(s)	500	0
65-69 years	White	1	Female	2	2004	Urinary Bladder	Malignant	8.5.2 Carcinoma of bladder	C67.9-Bladder, NOS	679	8130	Malignant	Undifferentiated; anaplastic; Grade IV	4	Not a paired site	8130/3: Papillary transitional cell carcinoma	8130/3: Papillary transitional cell carcinoma	1	8120-8139: transitional cell papillomas and carcinomas	XI(f.8) Carcinomas of bladder	Urinary Bladder	Blank(s)	II	2	Blank(s)	Blank(s)	Blank(s)	Blank(s)	T2a	2	N0	0	M0	0	L	L	Localized	3	Regional	71	3	4 or more regional lymph nodes removed	None; diagnosed at autopsy	Surgery performed	Blank(s)	Blank(s)	Blank(s)	0	0
80-84 years	White	1	Male	1	2004	Urinary Bladder	Malignant	8.5.2 Carcinoma of bladder	C67.9-Bladder, NOS	679	8070	Malignant	Poorly differentiated; Grade III	3	Not a paired site	8070/3: Squamous cell carcinoma, NOS	8070/3: Squamous cell carcinoma, NOS	2	8050-8089: squamous cell neoplasms	XI(f.8) Carcinomas of bladder	Urinary Bladder	Blank(s)	II	2	Blank(s)	Blank(s)	Blank(s)	Blank(s)	T2b	2	N0	0	M0	0	L	L	Localized	3	Regional	61	2	4 or more regional lymph nodes removed	None; diagnosed at autopsy	Surgery performed	Blank(s)	Blank(s)	Blank(s)	0	0
75-79 years	White	1	Male	1	2004	Urinary Bladder	Malignant	8.5.2 Carcinoma of bladder	C67.9-Bladder, NOS	679	8130	Malignant	Undifferentiated; anaplastic; Grade IV	4	Not a paired site	8130/3: Papillary transitional cell carcinoma	8130/3: Papillary transitional cell carcinoma	1	8120-8139: transitional cell papillomas and carcinomas	XI(f.8) Carcinomas of bladder	Urinary Bladder	Blank(s)	IV	4	Blank(s)	Blank(s)	Blank(s)	Blank(s)	T2b	2	N1	1	M0	0	RN	RN	Regional	2	Regional	61	2	1 to 3 regional lymph nodes removed	None; diagnosed at autopsy	Surgery performed	Blank(s)	Blank(s)	Blank(s)	100	0
80-84 years	Black	2	Male	1	2005	Urinary Bladder	Malignant	8.5.2 Carcinoma of bladder	C67.9-Bladder, NOS	679	8120	Malignant	Poorly differentiated; Grade III	3	Not a paired site	8120/3: Transitional cell carcinoma, NOS	8120/3: Transitional cell carcinoma, NOS	1	8120-8139: transitional cell papillomas and carcinomas	XI(f.8) Carcinomas of bladder	Urinary Bladder	Blank(s)	II	2	Blank(s)	Blank(s)	Blank(s)	Blank(s)	T2b	2	N0	0	M0	0	L	L	Localized	3	Regional	60	2	4 or more regional lymph nodes removed	None; diagnosed at autopsy	Surgery performed	Blank(s)	Blank(s)	Blank(s)	0	0
60-64 years	White	1	Male	1	2005	Urinary Bladder	Malignant	8.5.2 Carcinoma of bladder	C67.9-Bladder, NOS	679	8120	Malignant	Poorly differentiated; Grade III	3	Not a paired site	8120/3: Transitional cell carcinoma, NOS	8120/3: Transitional cell carcinoma, NOS	1	8120-8139: transitional cell papillomas and carcinomas	XI(f.8) Carcinomas of bladder	Urinary Bladder	Blank(s)	IV	4	Blank(s)	Blank(s)	Blank(s)	Blank(s)	T4a	4	N1	1	M0	0	RE+RN	RE+RN	Regional	2	Regional	60	2	1 to 3 regional lymph nodes removed	None; diagnosed at autopsy	Surgery performed	Blank(s)	Blank(s)	Blank(s)	100	0
55-59 years	White	1	Male	1	2005	Urinary Bladder	Malignant	8.5.2 Carcinoma of bladder	C67.9-Bladder, NOS	679	8120	Malignant	Poorly differentiated; Grade III	3	Not a paired site	8120/3: Transitional cell carcinoma, NOS	8120/3: Transitional cell carcinoma, NOS	1	8120-8139: transitional cell papillomas and carcinomas	XI(f.8) Carcinomas of bladder	Urinary Bladder	Blank(s)	IV	4	Blank(s)	Blank(s)	Blank(s)	Blank(s)	T4a	4	N2	2	M0	0	RE+RN	RE+RN	Regional	2	Regional	61	2	4 or more regional lymph nodes removed	None; diagnosed at autopsy	Surgery performed	Blank(s)	Blank(s)	Blank(s)	200	0
55-59 years	White	1	Male	1	2005	Urinary Bladder	Malignant	8.5.2 Carcinoma of bladder	C67.2-Lateral wall of bladder	672	8120	Malignant	Undifferentiated; anaplastic; Grade IV	4	Not a paired site	8120/3: Transitional cell carcinoma, NOS	8120/3: Transitional cell carcinoma, NOS	1	8120-8139: transitional cell papillomas and carcinomas	XI(f.8) Carcinomas of bladder	Urinary Bladder	Blank(s)	III	3	Blank(s)	Blank(s)	Blank(s)	Blank(s)	T3b	3	N0	0	M0	0	RE	RE	Regional	2	Regional	64	2	4 or more regional lymph nodes removed	None; diagnosed at autopsy	Surgery performed	Blank(s)	Blank(s)	Blank(s)	0	0
75-79 years	White	1	Female	2	2005	Urinary Bladder	Malignant	8.5.2 Carcinoma of bladder	C67.9-Bladder, NOS	679	8130	Malignant	Poorly differentiated; Grade III	3	Not a paired site	8130/3: Papillary transitional cell carcinoma	8130/3: Papillary transitional cell carcinoma	1	8120-8139: transitional cell papillomas and carcinomas	XI(f.8) Carcinomas of bladder	Urinary Bladder	Blank(s)	I	1	Blank(s)	Blank(s)	Blank(s)	Blank(s)	T1	1	N0	0	M0	0	L	L	Localized	3	Localized	71	3	4 or more regional lymph nodes removed	None; diagnosed at autopsy	Surgery performed	Blank(s)	Blank(s)	Blank(s)	0	0
65-69 years	White	1	Male	1	2005	Urinary Bladder	Malignant	8.5.2 Carcinoma of bladder	C67.2-Lateral wall of bladder	672	8120	Malignant	Poorly differentiated; Grade III	3	Not a paired site	8120/3: Transitional cell carcinoma, NOS	8120/3: Transitional cell carcinoma, NOS	1	8120-8139: transitional cell papillomas and carcinomas	XI(f.8) Carcinomas of bladder	Urinary Bladder	Blank(s)	IV	4	Blank(s)	Blank(s)	Blank(s)	Blank(s)	T2NOS	2	N3	3	M0	0	RN	RN	Regional	2	Regional	60	2	4 or more regional lymph nodes removed	None; diagnosed at autopsy	Surgery performed	Blank(s)	Blank(s)	Blank(s)	300	0
80-84 years	White	1	Female	2	2009	Urinary Bladder	Malignant	8.5.2 Carcinoma of bladder	C67.8-Overlapping lesion of bladder	678	8041	Malignant	Undifferentiated; anaplastic; Grade IV	4	Not a paired site	8041/3: Small cell carcinoma, NOS	8041/3: Small cell carcinoma, NOS	4	8010-8049: epithelial neoplasms, NOS	XI(f.8) Carcinomas of bladder	Urinary Bladder	Blank(s)	IV	4	Blank(s)	Blank(s)	Blank(s)	Blank(s)	T3b	3	N1	1	M0	0	RE+RN	RE+RN	Regional	2	Regional	71	3	4 or more regional lymph nodes removed	None; diagnosed at autopsy	Surgery performed	Blank(s)	Blank(s)	Blank(s)	100	0
85+ years	White	1	Male	1	2006	Urinary Bladder	Malignant	8.5.2 Carcinoma of bladder	C67.9-Bladder, NOS	679	8120	Malignant	Poorly differentiated; Grade III	3	Not a paired site	8120/3: Transitional cell carcinoma, NOS	8120/3: Transitional cell carcinoma, NOS	1	8120-8139: transitional cell papillomas and carcinomas	XI(f.8) Carcinomas of bladder	Urinary Bladder	Blank(s)	III	3	Blank(s)	Blank(s)	Blank(s)	Blank(s)	T4a	4	N0	0	M0	0	RE	RE	Regional	2	Regional	61	2	4 or more regional lymph nodes removed	None; diagnosed at autopsy	Surgery performed	Blank(s)	Blank(s)	Blank(s)	0	0
75-79 years	White	1	Male	1	2005	Urinary Bladder	Malignant	8.5.2 Carcinoma of bladder	C67.6-Ureteric orifice	676	8120	Malignant	Undifferentiated; anaplastic; Grade IV	4	Not a paired site	8120/3: Transitional cell carcinoma, NOS	8120/3: Transitional cell carcinoma, NOS	1	8120-8139: transitional cell papillomas and carcinomas	XI(f.8) Carcinomas of bladder	Urinary Bladder	Blank(s)	II	2	Blank(s)	Blank(s)	Blank(s)	Blank(s)	T2NOS	2	N0	0	M0	0	L	L	Localized	3	Regional	61	2	4 or more regional lymph nodes removed	None; diagnosed at autopsy	Surgery performed	Blank(s)	Blank(s)	Blank(s)	0	0
80-84 years	Other (American Indian/AK Native, Asian/Pacific Islander)	3	Female	2	2005	Urinary Bladder	Malignant	8.5.2 Carcinoma of bladder	C67.8-Overlapping lesion of bladder	678	8120	Malignant	Poorly differentiated; Grade III	3	Not a paired site	8120/3: Transitional cell carcinoma, NOS	8120/3: Transitional cell carcinoma, NOS	1	8120-8139: transitional cell papillomas and carcinomas	XI(f.8) Carcinomas of bladder	Urinary Bladder	Blank(s)	IV	4	Blank(s)	Blank(s)	Blank(s)	Blank(s)	T2b	2	N2	2	M0	0	RN	RN	Regional	2	Regional	70	3	4 or more regional lymph nodes removed	None; diagnosed at autopsy	Surgery performed	Blank(s)	Blank(s)	Blank(s)	200	0
80-84 years	White	1	Female	2	2005	Urinary Bladder	Malignant	8.5.2 Carcinoma of bladder	C67.1-Dome of bladder	671	8070	Malignant	Poorly differentiated; Grade III	3	Not a paired site	8070/3: Squamous cell carcinoma, NOS	8070/3: Squamous cell carcinoma, NOS	2	8050-8089: squamous cell neoplasms	XI(f.8) Carcinomas of bladder	Urinary Bladder	Blank(s)	I	1	Blank(s)	Blank(s)	Blank(s)	Blank(s)	T1	1	N0	0	M0	0	L	L	Localized	3	Localized	71	3	4 or more regional lymph nodes removed	None; diagnosed at autopsy	Surgery performed	Blank(s)	Blank(s)	Blank(s)	0	0
60-64 years	White	1	Male	1	2012	Urinary Bladder	Malignant	8.5.2 Carcinoma of bladder	C67.9-Bladder, NOS	679	8120	Malignant	Poorly differentiated; Grade III	3	Not a paired site	8120/3: Transitional cell carcinoma, NOS	8120/3: Transitional cell carcinoma, NOS	1	8120-8139: transitional cell papillomas and carcinomas	XI(f.8) Carcinomas of bladder	Urinary Bladder	IV	IV	4	Blank(s)	T4a	N1	M0	T4a	4	N1	1	M0	0	RE+RN	RE+RN	Regional	2	Regional	61	2	4 or more regional lymph nodes removed	Non-primary surgical procedure to other regional sites	Surgery performed	Blank(s)	Blank(s)	Blank(s)	150	0
40-44 years	Black	2	Male	1	2005	Urinary Bladder	Malignant	8.5.2 Carcinoma of bladder	C67.5-Bladder neck	675	8120	Malignant	Undifferentiated; anaplastic; Grade IV	4	Not a paired site	8120/3: Transitional cell carcinoma, NOS	8120/3: Transitional cell carcinoma, NOS	1	8120-8139: transitional cell papillomas and carcinomas	XI(f.8) Carcinomas of bladder	Urinary Bladder	Blank(s)	IV	4	Blank(s)	Blank(s)	Blank(s)	Blank(s)	T3NOS	3	N2	2	M0	0	RE+RN	RE+RN	Regional	2	Regional	64	2	4 or more regional lymph nodes removed	None; diagnosed at autopsy	Surgery performed	Blank(s)	Blank(s)	Blank(s)	200	0
80-84 years	White	1	Male	1	2005	Urinary Bladder	Malignant	8.5.2 Carcinoma of bladder	C67.8-Overlapping lesion of bladder	678	8130	Malignant	Undifferentiated; anaplastic; Grade IV	4	Not a paired site	8130/3: Papillary transitional cell carcinoma	8130/3: Papillary transitional cell carcinoma	1	8120-8139: transitional cell papillomas and carcinomas	XI(f.8) Carcinomas of bladder	Urinary Bladder	Blank(s)	III	3	Blank(s)	Blank(s)	Blank(s)	Blank(s)	T3b	3	N0	0	M0	0	RE	RE	Regional	2	Regional	62	2	4 or more regional lymph nodes removed	Non-primary surgical procedure to other regional sites	Surgery performed	Blank(s)	Blank(s)	Blank(s)	0	0
85+ years	White	1	Female	2	2005	Urinary Bladder	Malignant	8.5.2 Carcinoma of bladder	C67.4-Posterior wall of bladder	674	8122	Malignant	Poorly differentiated; Grade III	3	Not a paired site	8122/3: Transitional cell carcinoma, spindle cell	8122/3: Transitional cell carcinoma, spindle cell	1	8120-8139: transitional cell papillomas and carcinomas	XI(f.8) Carcinomas of bladder	Urinary Bladder	Blank(s)	I	1	Blank(s)	Blank(s)	Blank(s)	Blank(s)	T1	1	N0	0	M0	0	L	L	Localized	3	Localized	71	3	1 to 3 regional lymph nodes removed	None; diagnosed at autopsy	Surgery performed	Blank(s)	Blank(s)	Blank(s)	0	0
50-54 years	Black	2	Male	1	2005	Urinary Bladder	Malignant	8.5.2 Carcinoma of bladder	C67.4-Posterior wall of bladder	674	8120	Malignant	Poorly differentiated; Grade III	3	Not a paired site	8120/3: Transitional cell carcinoma, NOS	8120/3: Transitional cell carcinoma, NOS	1	8120-8139: transitional cell papillomas and carcinomas	XI(f.8) Carcinomas of bladder	Urinary Bladder	Blank(s)	III	3	Blank(s)	Blank(s)	Blank(s)	Blank(s)	T3NOS	3	N0	0	M0	0	RE	RE	Regional	2	Regional	60	2	Number of regional lymph nodes removed unknown	None; diagnosed at autopsy	Surgery performed	Blank(s)	Blank(s)	Blank(s)	0	0
65-69 years	Other (American Indian/AK Native, Asian/Pacific Islander)	3	Male	1	2005	Urinary Bladder	Malignant	8.5.2 Carcinoma of bladder	C67.9-Bladder, NOS	679	8070	Malignant	Moderately differentiated; Grade II	2	Not a paired site	8070/3: Squamous cell carcinoma, NOS	8070/3: Squamous cell carcinoma, NOS	2	8050-8089: squamous cell neoplasms	XI(f.8) Carcinomas of bladder	Urinary Bladder	Blank(s)	II	2	Blank(s)	Blank(s)	Blank(s)	Blank(s)	T2NOS	2	N0	0	M0	0	L	L	Localized	3	Regional	61	2	4 or more regional lymph nodes removed	None; diagnosed at autopsy	Surgery performed	Blank(s)	Blank(s)	Blank(s)	0	0
50-54 years	Other (American Indian/AK Native, Asian/Pacific Islander)	3	Male	1	2005	Urinary Bladder	Malignant	8.5.2 Carcinoma of bladder	C67.9-Bladder, NOS	679	8130	Malignant	Moderately differentiated; Grade II	2	Not a paired site	8130/3: Papillary transitional cell carcinoma	8130/3: Papillary transitional cell carcinoma	1	8120-8139: transitional cell papillomas and carcinomas	XI(f.8) Carcinomas of bladder	Urinary Bladder	Blank(s)	II	2	Blank(s)	Blank(s)	Blank(s)	Blank(s)	T2NOS	2	N0	0	M0	0	L	L	Localized	3	Regional	61	2	Number of regional lymph nodes removed unknown	None; diagnosed at autopsy	Surgery performed	Blank(s)	Blank(s)	Blank(s)	0	0
65-69 years	White	1	Male	1	2005	Urinary Bladder	Malignant	8.5.2 Carcinoma of bladder	C67.9-Bladder, NOS	679	8130	Malignant	Undifferentiated; anaplastic; Grade IV	4	Not a paired site	8130/3: Papillary transitional cell carcinoma	8130/3: Papillary transitional cell carcinoma	1	8120-8139: transitional cell papillomas and carcinomas	XI(f.8) Carcinomas of bladder	Urinary Bladder	Blank(s)	II	2	Blank(s)	Blank(s)	Blank(s)	Blank(s)	T2NOS	2	N0	0	M0	0	L	L	Localized	3	Regional	60	2	4 or more regional lymph nodes removed	None; diagnosed at autopsy	Surgery performed	Blank(s)	Blank(s)	Blank(s)	0	0
60-64 years	White	1	Male	1	2005	Urinary Bladder	Malignant	8.5.2 Carcinoma of bladder	C67.9-Bladder, NOS	679	8120	Malignant	Undifferentiated; anaplastic; Grade IV	4	Not a paired site	8120/3: Transitional cell carcinoma, NOS	8120/3: Transitional cell carcinoma, NOS	1	8120-8139: transitional cell papillomas and carcinomas	XI(f.8) Carcinomas of bladder	Urinary Bladder	Blank(s)	IV	4	Blank(s)	Blank(s)	Blank(s)	Blank(s)	T3NOS	3	N1	1	M0	0	RE+RN	RE+RN	Regional	2	Regional	60	2	4 or more regional lymph nodes removed	None; diagnosed at autopsy	Surgery performed	Blank(s)	Blank(s)	Blank(s)	100	0
70-74 years	Other (American Indian/AK Native, Asian/Pacific Islander)	3	Female	2	2005	Urinary Bladder	Malignant	8.5.2 Carcinoma of bladder	C67.8-Overlapping lesion of bladder	678	8120	Malignant	Poorly differentiated; Grade III	3	Not a paired site	8120/3: Transitional cell carcinoma, NOS	8120/3: Transitional cell carcinoma, NOS	1	8120-8139: transitional cell papillomas and carcinomas	XI(f.8) Carcinomas of bladder	Urinary Bladder	Blank(s)	IV	4	Blank(s)	Blank(s)	Blank(s)	Blank(s)	T3NOS	3	N2	2	M1	1	D	D	Distant	4	Distant	71	3	4 or more regional lymph nodes removed	None; diagnosed at autopsy	Surgery performed	Blank(s)	Blank(s)	Blank(s)	200	40
75-79 years	White	1	Female	2	2005	Urinary Bladder	Malignant	8.5.2 Carcinoma of bladder	C67.9-Bladder, NOS	679	8120	Malignant	Undifferentiated; anaplastic; Grade IV	4	Not a paired site	8120/3: Transitional cell carcinoma, NOS	8120/3: Transitional cell carcinoma, NOS	1	8120-8139: transitional cell papillomas and carcinomas	XI(f.8) Carcinomas of bladder	Urinary Bladder	Blank(s)	II	2	Blank(s)	Blank(s)	Blank(s)	Blank(s)	T2a	2	N0	0	M0	0	L	L	Localized	3	Regional	71	3	4 or more regional lymph nodes removed	None; diagnosed at autopsy	Surgery performed	Blank(s)	Blank(s)	Blank(s)	0	0
45-49 years	White	1	Male	1	2005	Urinary Bladder	Malignant	8.5.2 Carcinoma of bladder	C67.2-Lateral wall of bladder	672	8130	Malignant	Undifferentiated; anaplastic; Grade IV	4	Not a paired site	8130/3: Papillary transitional cell carcinoma	8130/3: Papillary transitional cell carcinoma	1	8120-8139: transitional cell papillomas and carcinomas	XI(f.8) Carcinomas of bladder	Urinary Bladder	Blank(s)	IV	4	Blank(s)	Blank(s)	Blank(s)	Blank(s)	T4NOS	4	N0	0	M1	1	D	D	Distant	4	Distant	61	2	4 or more regional lymph nodes removed	None; diagnosed at autopsy	Surgery performed	Blank(s)	Blank(s)	Blank(s)	0	40
50-54 years	White	1	Female	2	2005	Urinary Bladder	Malignant	8.5.2 Carcinoma of bladder	C67.1-Dome of bladder	671	8120	Malignant	Undifferentiated; anaplastic; Grade IV	4	Not a paired site	8120/3: Transitional cell carcinoma, NOS	8120/3: Transitional cell carcinoma, NOS	1	8120-8139: transitional cell papillomas and carcinomas	XI(f.8) Carcinomas of bladder	Urinary Bladder	Blank(s)	III	3	Blank(s)	Blank(s)	Blank(s)	Blank(s)	T3NOS	3	N0	0	M0	0	RE	RE	Regional	2	Regional	71	3	None	None; diagnosed at autopsy	Surgery performed	Blank(s)	Blank(s)	Blank(s)	0	0
70-74 years	White	1	Female	2	2005	Urinary Bladder	Malignant	8.5.2 Carcinoma of bladder	C67.0-Trigone of bladder	670	8130	Malignant	Undifferentiated; anaplastic; Grade IV	4	Not a paired site	8130/3: Papillary transitional cell carcinoma	8130/3: Papillary transitional cell carcinoma	1	8120-8139: transitional cell papillomas and carcinomas	XI(f.8) Carcinomas of bladder	Urinary Bladder	Blank(s)	IV	4	Blank(s)	Blank(s)	Blank(s)	Blank(s)	T4a	4	N1	1	M1	1	D	D	Distant	4	Distant	71	3	4 or more regional lymph nodes removed	Non-primary surgical procedure performed	Surgery performed	Blank(s)	Blank(s)	Blank(s)	100	40
55-59 years	Other (American Indian/AK Native, Asian/Pacific Islander)	3	Male	1	2005	Urinary Bladder	Malignant	8.5.2 Carcinoma of bladder	C67.1-Dome of bladder	671	8120	Malignant	Undifferentiated; anaplastic; Grade IV	4	Not a paired site	8120/3: Transitional cell carcinoma, NOS	8120/3: Transitional cell carcinoma, NOS	1	8120-8139: transitional cell papillomas and carcinomas	XI(f.8) Carcinomas of bladder	Urinary Bladder	Blank(s)	I	1	Blank(s)	Blank(s)	Blank(s)	Blank(s)	T1	1	N0	0	M0	0	L	L	Localized	3	Localized	64	2	4 or more regional lymph nodes removed	None; diagnosed at autopsy	Surgery performed	Blank(s)	Blank(s)	Blank(s)	0	0
65-69 years	White	1	Male	1	2005	Urinary Bladder	Malignant	8.5.2 Carcinoma of bladder	C67.9-Bladder, NOS	679	8120	Malignant	Undifferentiated; anaplastic; Grade IV	4	Not a paired site	8120/3: Transitional cell carcinoma, NOS	8120/3: Transitional cell carcinoma, NOS	1	8120-8139: transitional cell papillomas and carcinomas	XI(f.8) Carcinomas of bladder	Urinary Bladder	Blank(s)	II	2	Blank(s)	Blank(s)	Blank(s)	Blank(s)	T2a	2	N0	0	M0	0	L	L	Localized	3	Regional	60	2	4 or more regional lymph nodes removed	None; diagnosed at autopsy	Surgery performed	Blank(s)	Blank(s)	Blank(s)	0	0
50-54 years	White	1	Male	1	2005	Urinary Bladder	Malignant	8.5.2 Carcinoma of bladder	C67.9-Bladder, NOS	679	8130	Malignant	Poorly differentiated; Grade III	3	Not a paired site	8130/3: Papillary transitional cell carcinoma	8130/3: Papillary transitional cell carcinoma	1	8120-8139: transitional cell papillomas and carcinomas	XI(f.8) Carcinomas of bladder	Urinary Bladder	Blank(s)	II	2	Blank(s)	Blank(s)	Blank(s)	Blank(s)	T2NOS	2	N0	0	M0	0	L	L	Localized	3	Regional	60	2	4 or more regional lymph nodes removed	None; diagnosed at autopsy	Surgery performed	Blank(s)	Blank(s)	Blank(s)	0	0
70-74 years	White	1	Male	1	2005	Urinary Bladder	Malignant	8.5.2 Carcinoma of bladder	C67.2-Lateral wall of bladder	672	8130	Malignant	Poorly differentiated; Grade III	3	Not a paired site	8130/3: Papillary transitional cell carcinoma	8130/3: Papillary transitional cell carcinoma	1	8120-8139: transitional cell papillomas and carcinomas	XI(f.8) Carcinomas of bladder	Urinary Bladder	Blank(s)	II	2	Blank(s)	Blank(s)	Blank(s)	Blank(s)	T2NOS	2	N0	0	M0	0	L	L	Localized	3	Regional	60	2	1 to 3 regional lymph nodes removed	None; diagnosed at autopsy	Surgery performed	Blank(s)	Blank(s)	Blank(s)	0	0
50-54 years	Black	2	Female	2	2005	Urinary Bladder	Malignant	8.5.2 Carcinoma of bladder	C67.0-Trigone of bladder	670	8041	Malignant	Poorly differentiated; Grade III	3	Not a paired site	8041/3: Small cell carcinoma, NOS	8041/3: Small cell carcinoma, NOS	4	8010-8049: epithelial neoplasms, NOS	XI(f.8) Carcinomas of bladder	Urinary Bladder	Blank(s)	III	3	Blank(s)	Blank(s)	Blank(s)	Blank(s)	T3NOS	3	N0	0	M0	0	RE	RE	Regional	2	Regional	71	3	4 or more regional lymph nodes removed	None; diagnosed at autopsy	Surgery performed	Blank(s)	Blank(s)	Blank(s)	0	0
75-79 years	Black	2	Male	1	2005	Urinary Bladder	Malignant	8.5.2 Carcinoma of bladder	C67.9-Bladder, NOS	679	8130	Malignant	Poorly differentiated; Grade III	3	Not a paired site	8130/3: Papillary transitional cell carcinoma	8130/3: Papillary transitional cell carcinoma	1	8120-8139: transitional cell papillomas and carcinomas	XI(f.8) Carcinomas of bladder	Urinary Bladder	Blank(s)	III	3	Blank(s)	Blank(s)	Blank(s)	Blank(s)	T4a	4	N0	0	M0	0	RE	RE	Regional	2	Regional	61	2	4 or more regional lymph nodes removed	None; diagnosed at autopsy	Surgery performed	Blank(s)	Blank(s)	Blank(s)	0	0
75-79 years	White	1	Female	2	2005	Urinary Bladder	Malignant	8.5.2 Carcinoma of bladder	C67.4-Posterior wall of bladder	674	8120	Malignant	Undifferentiated; anaplastic; Grade IV	4	Not a paired site	8120/3: Transitional cell carcinoma, NOS	8120/3: Transitional cell carcinoma, NOS	1	8120-8139: transitional cell papillomas and carcinomas	XI(f.8) Carcinomas of bladder	Urinary Bladder	Blank(s)	III	3	Blank(s)	Blank(s)	Blank(s)	Blank(s)	T3NOS	3	N0	0	M0	0	RE	RE	Regional	2	Regional	71	3	1 to 3 regional lymph nodes removed	None; diagnosed at autopsy	Surgery performed	Blank(s)	Blank(s)	Blank(s)	0	0
70-74 years	White	1	Female	2	2005	Urinary Bladder	Malignant	8.5.2 Carcinoma of bladder	C67.8-Overlapping lesion of bladder	678	8120	Malignant	Undifferentiated; anaplastic; Grade IV	4	Not a paired site	8120/3: Transitional cell carcinoma, NOS	8120/3: Transitional cell carcinoma, NOS	1	8120-8139: transitional cell papillomas and carcinomas	XI(f.8) Carcinomas of bladder	Urinary Bladder	Blank(s)	III	3	Blank(s)	Blank(s)	Blank(s)	Blank(s)	T3a	3	N0	0	M0	0	RE	RE	Regional	2	Regional	71	3	4 or more regional lymph nodes removed	Non-primary surgical procedure to other regional sites	Surgery performed	Blank(s)	Blank(s)	Blank(s)	0	0
60-64 years	White	1	Female	2	2008	Urinary Bladder	Malignant	8.5.2 Carcinoma of bladder	C67.5-Bladder neck	675	8140	Malignant	Moderately differentiated; Grade II	2	Not a paired site	8140/3: Adenocarcinoma, NOS	8140/3: Adenocarcinoma, NOS	3	8140-8389: adenomas and adenocarcinomas	XI(f.8) Carcinomas of bladder	Urinary Bladder	Blank(s)	II	2	Blank(s)	Blank(s)	Blank(s)	Blank(s)	T2b	2	N0	0	M0	0	L	L	Localized	3	Regional	71	3	4 or more regional lymph nodes removed	None; diagnosed at autopsy	Surgery performed	Blank(s)	Blank(s)	Blank(s)	0	0
65-69 years	White	1	Male	1	2005	Urinary Bladder	Malignant	8.5.2 Carcinoma of bladder	C67.9-Bladder, NOS	679	8130	Malignant	Undifferentiated; anaplastic; Grade IV	4	Not a paired site	8130/3: Papillary transitional cell carcinoma	8130/3: Papillary transitional cell carcinoma	1	8120-8139: transitional cell papillomas and carcinomas	XI(f.8) Carcinomas of bladder	Urinary Bladder	Blank(s)	II	2	Blank(s)	Blank(s)	Blank(s)	Blank(s)	T2a	2	N0	0	M0	0	L	L	Localized	3	Regional	60	2	4 or more regional lymph nodes removed	None; diagnosed at autopsy	Surgery performed	Blank(s)	Blank(s)	Blank(s)	0	0
40-44 years	White	1	Male	1	2005	Urinary Bladder	Malignant	8.5.2 Carcinoma of bladder	C67.0-Trigone of bladder	670	8130	Malignant	Undifferentiated; anaplastic; Grade IV	4	Not a paired site	8130/3: Papillary transitional cell carcinoma	8130/3: Papillary transitional cell carcinoma	1	8120-8139: transitional cell papillomas and carcinomas	XI(f.8) Carcinomas of bladder	Urinary Bladder	Blank(s)	IV	4	Blank(s)	Blank(s)	Blank(s)	Blank(s)	T4a	4	N1	1	M0	0	RE+RN	RE+RN	Regional	2	Regional	61	2	1 to 3 regional lymph nodes removed	None; diagnosed at autopsy	Surgery performed	Blank(s)	Blank(s)	Blank(s)	100	0
55-59 years	White	1	Male	1	2006	Urinary Bladder	Malignant	8.5.2 Carcinoma of bladder	C67.8-Overlapping lesion of bladder	678	8120	Malignant	Undifferentiated; anaplastic; Grade IV	4	Not a paired site	8120/3: Transitional cell carcinoma, NOS	8120/3: Transitional cell carcinoma, NOS	1	8120-8139: transitional cell papillomas and carcinomas	XI(f.8) Carcinomas of bladder	Urinary Bladder	Blank(s)	IV	4	Blank(s)	Blank(s)	Blank(s)	Blank(s)	T2b	2	N2	2	M0	0	RN	RN	Regional	2	Regional	61	2	4 or more regional lymph nodes removed	None; diagnosed at autopsy	Surgery performed	Blank(s)	Blank(s)	Blank(s)	200	0
70-74 years	White	1	Male	1	2010	Urinary Bladder	Malignant	8.5.2 Carcinoma of bladder	C67.5-Bladder neck	675	8120	Malignant	Undifferentiated; anaplastic; Grade IV	4	Not a paired site	8120/3: Transitional cell carcinoma, NOS	8120/3: Transitional cell carcinoma, NOS	1	8120-8139: transitional cell papillomas and carcinomas	XI(f.8) Carcinomas of bladder	Urinary Bladder	III	III	3	Blank(s)	T4a	N0	M0	T4a	4	N0	0	M0	0	RE	RE	Regional	2	Regional	61	2	4 or more regional lymph nodes removed	None; diagnosed at autopsy	Surgery performed	Blank(s)	Blank(s)	Blank(s)	0	0
55-59 years	White	1	Male	1	2005	Urinary Bladder	Malignant	8.5.2 Carcinoma of bladder	C67.0-Trigone of bladder	670	8120	Malignant	Poorly differentiated; Grade III	3	Not a paired site	8120/3: Transitional cell carcinoma, NOS	8120/3: Transitional cell carcinoma, NOS	1	8120-8139: transitional cell papillomas and carcinomas	XI(f.8) Carcinomas of bladder	Urinary Bladder	Blank(s)	III	3	Blank(s)	Blank(s)	Blank(s)	Blank(s)	T3NOS	3	N0	0	M0	0	RE	RE	Regional	2	Regional	60	2	4 or more regional lymph nodes removed	None; diagnosed at autopsy	Surgery performed	Blank(s)	Blank(s)	Blank(s)	0	0
75-79 years	White	1	Male	1	2005	Urinary Bladder	Malignant	8.5.2 Carcinoma of bladder	C67.8-Overlapping lesion of bladder	678	8120	Malignant	Undifferentiated; anaplastic; Grade IV	4	Not a paired site	8120/3: Transitional cell carcinoma, NOS	8120/3: Transitional cell carcinoma, NOS	1	8120-8139: transitional cell papillomas and carcinomas	XI(f.8) Carcinomas of bladder	Urinary Bladder	Blank(s)	II	2	Blank(s)	Blank(s)	Blank(s)	Blank(s)	T2b	2	N0	0	M0	0	L	L	Localized	3	Regional	61	2	4 or more regional lymph nodes removed	None; diagnosed at autopsy	Surgery performed	Blank(s)	Blank(s)	Blank(s)	0	0
50-54 years	White	1	Male	1	2006	Urinary Bladder	Malignant	8.5.2 Carcinoma of bladder	C67.1-Dome of bladder	671	8130	Malignant	Poorly differentiated; Grade III	3	Not a paired site	8130/3: Papillary transitional cell carcinoma	8130/3: Papillary transitional cell carcinoma	1	8120-8139: transitional cell papillomas and carcinomas	XI(f.8) Carcinomas of bladder	Urinary Bladder	Blank(s)	I	1	Blank(s)	Blank(s)	Blank(s)	Blank(s)	T1	1	N0	0	M0	0	L	L	Localized	3	Localized	61	2	4 or more regional lymph nodes removed	None; diagnosed at autopsy	Surgery performed	Blank(s)	Blank(s)	Blank(s)	0	0
55-59 years	White	1	Male	1	2005	Urinary Bladder	Malignant	8.5.2 Carcinoma of bladder	C67.2-Lateral wall of bladder	672	8130	Malignant	Undifferentiated; anaplastic; Grade IV	4	Not a paired site	8130/3: Papillary transitional cell carcinoma	8130/3: Papillary transitional cell carcinoma	1	8120-8139: transitional cell papillomas and carcinomas	XI(f.8) Carcinomas of bladder	Urinary Bladder	Blank(s)	IV	4	Blank(s)	Blank(s)	Blank(s)	Blank(s)	T3NOS	3	N2	2	M0	0	RE+RN	RE+RN	Regional	2	Regional	60	2	4 or more regional lymph nodes removed	None; diagnosed at autopsy	Surgery performed	Blank(s)	Blank(s)	Blank(s)	200	0
75-79 years	White	1	Male	1	2005	Urinary Bladder	Malignant	8.5.2 Carcinoma of bladder	C67.9-Bladder, NOS	679	8130	Malignant	Undifferentiated; anaplastic; Grade IV	4	Not a paired site	8130/3: Papillary transitional cell carcinoma	8130/3: Papillary transitional cell carcinoma	1	8120-8139: transitional cell papillomas and carcinomas	XI(f.8) Carcinomas of bladder	Urinary Bladder	Blank(s)	II	2	Blank(s)	Blank(s)	Blank(s)	Blank(s)	T2a	2	N0	0	M0	0	L	L	Localized	3	Regional	50	1	4 or more regional lymph nodes removed	None; diagnosed at autopsy	Surgery performed	Blank(s)	Blank(s)	Blank(s)	0	0
70-74 years	White	1	Male	1	2006	Urinary Bladder	Malignant	8.5.2 Carcinoma of bladder	C67.9-Bladder, NOS	679	8130	Malignant	Poorly differentiated; Grade III	3	Not a paired site	8130/3: Papillary transitional cell carcinoma	8130/3: Papillary transitional cell carcinoma	1	8120-8139: transitional cell papillomas and carcinomas	XI(f.8) Carcinomas of bladder	Urinary Bladder	Blank(s)	I	1	Blank(s)	Blank(s)	Blank(s)	Blank(s)	T1	1	N0	0	M0	0	L	L	Localized	3	Localized	61	2	None	None; diagnosed at autopsy	Surgery performed	Blank(s)	Blank(s)	Blank(s)	0	0
45-49 years	Other (American Indian/AK Native, Asian/Pacific Islander)	3	Male	1	2006	Urinary Bladder	Malignant	8.5.2 Carcinoma of bladder	C67.9-Bladder, NOS	679	8130	Malignant	Well differentiated; Grade I	1	Not a paired site	8130/3: Papillary transitional cell carcinoma	8130/3: Papillary transitional cell carcinoma	1	8120-8139: transitional cell papillomas and carcinomas	XI(f.8) Carcinomas of bladder	Urinary Bladder	Blank(s)	IV	4	Blank(s)	Blank(s)	Blank(s)	Blank(s)	T1	1	N1	1	M0	0	RN	RN	Regional	2	Regional	60	2	4 or more regional lymph nodes removed	None; diagnosed at autopsy	Surgery performed	Blank(s)	Blank(s)	Blank(s)	100	0
55-59 years	White	1	Male	1	2006	Urinary Bladder	Malignant	8.5.2 Carcinoma of bladder	C67.2-Lateral wall of bladder	672	8120	Malignant	Poorly differentiated; Grade III	3	Not a paired site	8120/3: Transitional cell carcinoma, NOS	8120/3: Transitional cell carcinoma, NOS	1	8120-8139: transitional cell papillomas and carcinomas	XI(f.8) Carcinomas of bladder	Urinary Bladder	Blank(s)	II	2	Blank(s)	Blank(s)	Blank(s)	Blank(s)	T2NOS	2	N0	0	M0	0	L	L	Localized	3	Regional	60	2	1 to 3 regional lymph nodes removed	None; diagnosed at autopsy	Surgery performed	Blank(s)	Blank(s)	Blank(s)	0	0
60-64 years	White	1	Male	1	2005	Urinary Bladder	Malignant	8.5.2 Carcinoma of bladder	C67.2-Lateral wall of bladder	672	8120	Malignant	Undifferentiated; anaplastic; Grade IV	4	Not a paired site	8120/3: Transitional cell carcinoma, NOS	8120/3: Transitional cell carcinoma, NOS	1	8120-8139: transitional cell papillomas and carcinomas	XI(f.8) Carcinomas of bladder	Urinary Bladder	Blank(s)	III	3	Blank(s)	Blank(s)	Blank(s)	Blank(s)	T3NOS	3	N0	0	M0	0	RE	RE	Regional	2	Regional	61	2	4 or more regional lymph nodes removed	None; diagnosed at autopsy	Surgery performed	Blank(s)	Blank(s)	Blank(s)	0	0
85+ years	White	1	Female	2	2005	Urinary Bladder	Malignant	8.5.2 Carcinoma of bladder	C67.8-Overlapping lesion of bladder	678	8120	Malignant	Undifferentiated; anaplastic; Grade IV	4	Not a paired site	8120/3: Transitional cell carcinoma, NOS	8120/3: Transitional cell carcinoma, NOS	1	8120-8139: transitional cell papillomas and carcinomas	XI(f.8) Carcinomas of bladder	Urinary Bladder	Blank(s)	IV	4	Blank(s)	Blank(s)	Blank(s)	Blank(s)	T3b	3	N1	1	M0	0	RE+RN	RE+RN	Regional	2	Regional	61	2	1 to 3 regional lymph nodes removed	None; diagnosed at autopsy	Surgery performed	Blank(s)	Blank(s)	Blank(s)	100	0
60-64 years	Other (American Indian/AK Native, Asian/Pacific Islander)	3	Male	1	2005	Urinary Bladder	Malignant	8.5.2 Carcinoma of bladder	C67.9-Bladder, NOS	679	8120	Malignant	Undifferentiated; anaplastic; Grade IV	4	Not a paired site	8120/3: Transitional cell carcinoma, NOS	8120/3: Transitional cell carcinoma, NOS	1	8120-8139: transitional cell papillomas and carcinomas	XI(f.8) Carcinomas of bladder	Urinary Bladder	Blank(s)	III	3	Blank(s)	Blank(s)	Blank(s)	Blank(s)	T3a	3	N0	0	M0	0	RE	RE	Regional	2	Regional	61	2	1 to 3 regional lymph nodes removed	None; diagnosed at autopsy	Surgery performed	Blank(s)	Blank(s)	Blank(s)	0	0
75-79 years	White	1	Male	1	2006	Urinary Bladder	Malignant	8.5.2 Carcinoma of bladder	C67.9-Bladder, NOS	679	8120	Malignant	Poorly differentiated; Grade III	3	Not a paired site	8120/3: Transitional cell carcinoma, NOS	8120/3: Transitional cell carcinoma, NOS	1	8120-8139: transitional cell papillomas and carcinomas	XI(f.8) Carcinomas of bladder	Urinary Bladder	Blank(s)	II	2	Blank(s)	Blank(s)	Blank(s)	Blank(s)	T2b	2	N0	0	M0	0	L	L	Localized	3	Regional	61	2	4 or more regional lymph nodes removed	None; diagnosed at autopsy	Surgery performed	Blank(s)	Blank(s)	Blank(s)	0	0
60-64 years	White	1	Male	1	2006	Urinary Bladder	Malignant	8.5.2 Carcinoma of bladder	C67.1-Dome of bladder	671	8120	Malignant	Poorly differentiated; Grade III	3	Not a paired site	8120/3: Transitional cell carcinoma, NOS	8120/3: Transitional cell carcinoma, NOS	1	8120-8139: transitional cell papillomas and carcinomas	XI(f.8) Carcinomas of bladder	Urinary Bladder	Blank(s)	I	1	Blank(s)	Blank(s)	Blank(s)	Blank(s)	T1	1	N0	0	M0	0	L	L	Localized	3	Localized	60	2	4 or more regional lymph nodes removed	Non-primary surgical procedure to other regional sites	Surgery performed	Blank(s)	Blank(s)	Blank(s)	0	0
55-59 years	White	1	Female	2	2006	Urinary Bladder	Malignant	8.5.2 Carcinoma of bladder	C67.9-Bladder, NOS	679	8120	Malignant	Poorly differentiated; Grade III	3	Not a paired site	8120/3: Transitional cell carcinoma, NOS	8120/3: Transitional cell carcinoma, NOS	1	8120-8139: transitional cell papillomas and carcinomas	XI(f.8) Carcinomas of bladder	Urinary Bladder	Blank(s)	IV	4	Blank(s)	Blank(s)	Blank(s)	Blank(s)	T4a	4	N1	1	M0	0	RE+RN	RE+RN	Regional	2	Regional	71	3	1 to 3 regional lymph nodes removed	None; diagnosed at autopsy	Surgery performed	Blank(s)	Blank(s)	Blank(s)	100	0
70-74 years	White	1	Male	1	2006	Urinary Bladder	Malignant	8.5.2 Carcinoma of bladder	C67.3-Anterior wall of bladder	673	8070	Malignant	Undifferentiated; anaplastic; Grade IV	4	Not a paired site	8070/3: Squamous cell carcinoma, NOS	8070/3: Squamous cell carcinoma, NOS	2	8050-8089: squamous cell neoplasms	XI(f.8) Carcinomas of bladder	Urinary Bladder	Blank(s)	IV	4	Blank(s)	Blank(s)	Blank(s)	Blank(s)	T4a	4	N2	2	M0	0	RE+RN	RE+RN	Regional	2	Regional	70	3	4 or more regional lymph nodes removed	None; diagnosed at autopsy	Surgery performed	Blank(s)	Blank(s)	Blank(s)	200	0
65-69 years	White	1	Male	1	2005	Urinary Bladder	Malignant	8.5.2 Carcinoma of bladder	C67.9-Bladder, NOS	679	8120	Malignant	Undifferentiated; anaplastic; Grade IV	4	Not a paired site	8120/3: Transitional cell carcinoma, NOS	8120/3: Transitional cell carcinoma, NOS	1	8120-8139: transitional cell papillomas and carcinomas	XI(f.8) Carcinomas of bladder	Urinary Bladder	Blank(s)	IV	4	Blank(s)	Blank(s)	Blank(s)	Blank(s)	T2NOS	2	N1	1	M1	1	D	D	Distant	4	Distant	60	2	4 or more regional lymph nodes removed	None; diagnosed at autopsy	Surgery performed	Blank(s)	Blank(s)	Blank(s)	100	11
55-59 years	White	1	Female	2	2006	Urinary Bladder	Malignant	8.5.2 Carcinoma of bladder	C67.9-Bladder, NOS	679	8120	Malignant	Undifferentiated; anaplastic; Grade IV	4	Not a paired site	8120/3: Transitional cell carcinoma, NOS	8120/3: Transitional cell carcinoma, NOS	1	8120-8139: transitional cell papillomas and carcinomas	XI(f.8) Carcinomas of bladder	Urinary Bladder	Blank(s)	III	3	Blank(s)	Blank(s)	Blank(s)	Blank(s)	T3NOS	3	N0	0	M0	0	RE	RE	Regional	2	Regional	71	3	1 to 3 regional lymph nodes removed	None; diagnosed at autopsy	Surgery performed	Blank(s)	Blank(s)	Blank(s)	0	0
75-79 years	White	1	Male	1	2006	Urinary Bladder	Malignant	8.5.2 Carcinoma of bladder	C67.9-Bladder, NOS	679	8120	Malignant	Poorly differentiated; Grade III	3	Not a paired site	8120/3: Transitional cell carcinoma, NOS	8120/3: Transitional cell carcinoma, NOS	1	8120-8139: transitional cell papillomas and carcinomas	XI(f.8) Carcinomas of bladder	Urinary Bladder	Blank(s)	III	3	Blank(s)	Blank(s)	Blank(s)	Blank(s)	T3a	3	N0	0	M0	0	RE	RE	Regional	2	Regional	60	2	4 or more regional lymph nodes removed	None; diagnosed at autopsy	Surgery performed	Blank(s)	Blank(s)	Blank(s)	0	0
70-74 years	White	1	Male	1	2006	Urinary Bladder	Malignant	8.5.2 Carcinoma of bladder	C67.9-Bladder, NOS	679	8560	Malignant	Undifferentiated; anaplastic; Grade IV	4	Not a paired site	8560/3: Adenosquamous carcinoma	8560/3: Adenosquamous carcinoma	8	8560-8579: complex epithelial neoplasms	XI(f.8) Carcinomas of bladder	Urinary Bladder	Blank(s)	III	3	Blank(s)	Blank(s)	Blank(s)	Blank(s)	T3NOS	3	N0	0	M0	0	RE	RE	Regional	2	Regional	61	2	4 or more regional lymph nodes removed	None; diagnosed at autopsy	Surgery performed	Blank(s)	Blank(s)	Blank(s)	0	0
65-69 years	White	1	Male	1	2006	Urinary Bladder	Malignant	8.5.2 Carcinoma of bladder	C67.2-Lateral wall of bladder	672	8120	Malignant	Poorly differentiated; Grade III	3	Not a paired site	8120/3: Transitional cell carcinoma, NOS	8120/3: Transitional cell carcinoma, NOS	1	8120-8139: transitional cell papillomas and carcinomas	XI(f.8) Carcinomas of bladder	Urinary Bladder	Blank(s)	II	2	Blank(s)	Blank(s)	Blank(s)	Blank(s)	T2NOS	2	N0	0	M0	0	L	L	Localized	3	Regional	61	2	4 or more regional lymph nodes removed	None; diagnosed at autopsy	Surgery performed	Blank(s)	Blank(s)	Blank(s)	0	0
80-84 years	White	1	Male	1	2005	Urinary Bladder	Malignant	8.5.2 Carcinoma of bladder	C67.9-Bladder, NOS	679	8120	Malignant	Poorly differentiated; Grade III	3	Not a paired site	8120/3: Transitional cell carcinoma, NOS	8120/3: Transitional cell carcinoma, NOS	1	8120-8139: transitional cell papillomas and carcinomas	XI(f.8) Carcinomas of bladder	Urinary Bladder	Blank(s)	III	3	Blank(s)	Blank(s)	Blank(s)	Blank(s)	T3NOS	3	N0	0	M0	0	RE	RE	Regional	2	Regional	61	2	4 or more regional lymph nodes removed	None; diagnosed at autopsy	Surgery performed	Blank(s)	Blank(s)	Blank(s)	0	0
65-69 years	White	1	Male	1	2006	Urinary Bladder	Malignant	8.5.2 Carcinoma of bladder	C67.4-Posterior wall of bladder	674	8070	Malignant	Poorly differentiated; Grade III	3	Not a paired site	8070/3: Squamous cell carcinoma, NOS	8070/3: Squamous cell carcinoma, NOS	2	8050-8089: squamous cell neoplasms	XI(f.8) Carcinomas of bladder	Urinary Bladder	Blank(s)	III	3	Blank(s)	Blank(s)	Blank(s)	Blank(s)	T3NOS	3	N0	0	M0	0	RE	RE	Regional	2	Regional	60	2	4 or more regional lymph nodes removed	None; diagnosed at autopsy	Surgery performed	Blank(s)	Blank(s)	Blank(s)	0	0
55-59 years	White	1	Female	2	2007	Urinary Bladder	Malignant	8.5.2 Carcinoma of bladder	C67.2-Lateral wall of bladder	672	8130	Malignant	Poorly differentiated; Grade III	3	Not a paired site	8130/3: Papillary transitional cell carcinoma	8130/3: Papillary transitional cell carcinoma	1	8120-8139: transitional cell papillomas and carcinomas	XI(f.8) Carcinomas of bladder	Urinary Bladder	Blank(s)	IV	4	Blank(s)	Blank(s)	Blank(s)	Blank(s)	T3a	3	N1	1	M0	0	RE+RN	RE+RN	Regional	2	Regional	61	2	4 or more regional lymph nodes removed	None; diagnosed at autopsy	Surgery performed	Blank(s)	Blank(s)	Blank(s)	500	0
80-84 years	Other (American Indian/AK Native, Asian/Pacific Islander)	3	Male	1	2006	Urinary Bladder	Malignant	8.5.2 Carcinoma of bladder	C67.1-Dome of bladder	671	8130	Malignant	Poorly differentiated; Grade III	3	Not a paired site	8130/3: Papillary transitional cell carcinoma	8130/3: Papillary transitional cell carcinoma	1	8120-8139: transitional cell papillomas and carcinomas	XI(f.8) Carcinomas of bladder	Urinary Bladder	Blank(s)	I	1	Blank(s)	Blank(s)	Blank(s)	Blank(s)	T1	1	N0	0	M0	0	L	L	Localized	3	Localized	60	2	4 or more regional lymph nodes removed	None; diagnosed at autopsy	Surgery performed	Blank(s)	Blank(s)	Blank(s)	0	0
65-69 years	White	1	Male	1	2006	Urinary Bladder	Malignant	8.5.2 Carcinoma of bladder	C67.4-Posterior wall of bladder	674	8120	Malignant	Undifferentiated; anaplastic; Grade IV	4	Not a paired site	8120/3: Transitional cell carcinoma, NOS	8120/3: Transitional cell carcinoma, NOS	1	8120-8139: transitional cell papillomas and carcinomas	XI(f.8) Carcinomas of bladder	Urinary Bladder	Blank(s)	IV	4	Blank(s)	Blank(s)	Blank(s)	Blank(s)	T4a	4	N1	1	M0	0	RE+RN	RE+RN	Regional	2	Regional	60	2	4 or more regional lymph nodes removed	None; diagnosed at autopsy	Surgery performed	Blank(s)	Blank(s)	Blank(s)	100	0
70-74 years	White	1	Male	1	2006	Urinary Bladder	Malignant	8.5.2 Carcinoma of bladder	C67.8-Overlapping lesion of bladder	678	8120	Malignant	Undifferentiated; anaplastic; Grade IV	4	Not a paired site	8120/3: Transitional cell carcinoma, NOS	8120/3: Transitional cell carcinoma, NOS	1	8120-8139: transitional cell papillomas and carcinomas	XI(f.8) Carcinomas of bladder	Urinary Bladder	Blank(s)	II	2	Blank(s)	Blank(s)	Blank(s)	Blank(s)	T2b	2	N0	0	M0	0	L	L	Localized	3	Regional	60	2	4 or more regional lymph nodes removed	None; diagnosed at autopsy	Surgery performed	Blank(s)	Blank(s)	Blank(s)	0	0
70-74 years	White	1	Male	1	2006	Urinary Bladder	Malignant	8.5.2 Carcinoma of bladder	C67.2-Lateral wall of bladder	672	8120	Malignant	Undifferentiated; anaplastic; Grade IV	4	Not a paired site	8120/3: Transitional cell carcinoma, NOS	8120/3: Transitional cell carcinoma, NOS	1	8120-8139: transitional cell papillomas and carcinomas	XI(f.8) Carcinomas of bladder	Urinary Bladder	Blank(s)	IV	4	Blank(s)	Blank(s)	Blank(s)	Blank(s)	T3b	3	N1	1	M0	0	RE+RN	RE+RN	Regional	2	Regional	50	1	4 or more regional lymph nodes removed	None; diagnosed at autopsy	Surgery performed	Blank(s)	Blank(s)	Blank(s)	800	0
55-59 years	White	1	Male	1	2006	Urinary Bladder	Malignant	8.5.2 Carcinoma of bladder	C67.1-Dome of bladder	671	8120	Malignant	Undifferentiated; anaplastic; Grade IV	4	Not a paired site	8120/3: Transitional cell carcinoma, NOS	8120/3: Transitional cell carcinoma, NOS	1	8120-8139: transitional cell papillomas and carcinomas	XI(f.8) Carcinomas of bladder	Urinary Bladder	Blank(s)	III	3	Blank(s)	Blank(s)	Blank(s)	Blank(s)	T4a	4	N0	0	M0	0	RE	RE	Regional	2	Regional	60	2	4 or more regional lymph nodes removed	None; diagnosed at autopsy	Surgery performed	Blank(s)	Blank(s)	Blank(s)	0	0
35-39 years	Black	2	Male	1	2005	Urinary Bladder	Malignant	8.5.2 Carcinoma of bladder	C67.4-Posterior wall of bladder	674	8070	Malignant	Moderately differentiated; Grade II	2	Not a paired site	8070/3: Squamous cell carcinoma, NOS	8070/3: Squamous cell carcinoma, NOS	2	8050-8089: squamous cell neoplasms	XI(f.8) Carcinomas of bladder	Urinary Bladder	Blank(s)	III	3	Blank(s)	Blank(s)	Blank(s)	Blank(s)	T3a	3	N0	0	M0	0	RE	RE	Regional	2	Regional	61	2	4 or more regional lymph nodes removed	None; diagnosed at autopsy	Surgery performed	Blank(s)	Blank(s)	Blank(s)	0	0
75-79 years	Other (American Indian/AK Native, Asian/Pacific Islander)	3	Male	1	2006	Urinary Bladder	Malignant	8.5.2 Carcinoma of bladder	C67.9-Bladder, NOS	679	8130	Malignant	Moderately differentiated; Grade II	2	Not a paired site	8130/3: Papillary transitional cell carcinoma	8130/3: Papillary transitional cell carcinoma	1	8120-8139: transitional cell papillomas and carcinomas	XI(f.8) Carcinomas of bladder	Urinary Bladder	Blank(s)	III	3	Blank(s)	Blank(s)	Blank(s)	Blank(s)	T4a	4	N0	0	M0	0	RE	RE	Regional	2	Regional	60	2	4 or more regional lymph nodes removed	None; diagnosed at autopsy	Surgery performed	Blank(s)	Blank(s)	Blank(s)	0	0
75-79 years	Other (American Indian/AK Native, Asian/Pacific Islander)	3	Male	1	2006	Urinary Bladder	Malignant	8.5.2 Carcinoma of bladder	C67.9-Bladder, NOS	679	8130	Malignant	Undifferentiated; anaplastic; Grade IV	4	Not a paired site	8130/3: Papillary transitional cell carcinoma	8130/3: Papillary transitional cell carcinoma	1	8120-8139: transitional cell papillomas and carcinomas	XI(f.8) Carcinomas of bladder	Urinary Bladder	Blank(s)	I	1	Blank(s)	Blank(s)	Blank(s)	Blank(s)	T1	1	N0	0	M0	0	L	L	Localized	3	Localized	61	2	4 or more regional lymph nodes removed	None; diagnosed at autopsy	Surgery performed	Blank(s)	Blank(s)	Blank(s)	0	0
80-84 years	White	1	Male	1	2006	Urinary Bladder	Malignant	8.5.2 Carcinoma of bladder	C67.4-Posterior wall of bladder	674	8120	Malignant	Undifferentiated; anaplastic; Grade IV	4	Not a paired site	8120/3: Transitional cell carcinoma, NOS	8120/3: Transitional cell carcinoma, NOS	1	8120-8139: transitional cell papillomas and carcinomas	XI(f.8) Carcinomas of bladder	Urinary Bladder	Blank(s)	III	3	Blank(s)	Blank(s)	Blank(s)	Blank(s)	T3b	3	N0	0	M0	0	RE	RE	Regional	2	Regional	60	2	1 to 3 regional lymph nodes removed	None; diagnosed at autopsy	Surgery performed	Blank(s)	Blank(s)	Blank(s)	0	0
85+ years	White	1	Male	1	2015	Urinary Bladder	Malignant	8.5.2 Carcinoma of bladder	C67.4-Posterior wall of bladder	674	8120	Malignant	Undifferentiated; anaplastic; Grade IV	4	Not a paired site	8120/3: Transitional cell carcinoma, NOS	8120/3: Transitional cell carcinoma, NOS	1	8120-8139: transitional cell papillomas and carcinomas	XI(f.8) Carcinomas of bladder	Urinary Bladder	III	III	3	Blank(s)	T3a	N0	M0	T3a	3	N0	0	M0	0	RE	RE	Regional	2	Regional	61	2	None	Non-primary surgical procedure to other regional sites	Surgery performed	Blank(s)	Blank(s)	Blank(s)	0	0
65-69 years	White	1	Female	2	2006	Urinary Bladder	Malignant	8.5.2 Carcinoma of bladder	C67.9-Bladder, NOS	679	8120	Malignant	Undifferentiated; anaplastic; Grade IV	4	Not a paired site	8120/3: Transitional cell carcinoma, NOS	8120/3: Transitional cell carcinoma, NOS	1	8120-8139: transitional cell papillomas and carcinomas	XI(f.8) Carcinomas of bladder	Urinary Bladder	Blank(s)	III	3	Blank(s)	Blank(s)	Blank(s)	Blank(s)	T3a	3	N0	0	M0	0	RE	RE	Regional	2	Regional	71	3	4 or more regional lymph nodes removed	None; diagnosed at autopsy	Surgery performed	Blank(s)	Blank(s)	Blank(s)	0	0
70-74 years	White	1	Female	2	2006	Urinary Bladder	Malignant	8.5.2 Carcinoma of bladder	C67.9-Bladder, NOS	679	8120	Malignant	Undifferentiated; anaplastic; Grade IV	4	Not a paired site	8120/3: Transitional cell carcinoma, NOS	8120/3: Transitional cell carcinoma, NOS	1	8120-8139: transitional cell papillomas and carcinomas	XI(f.8) Carcinomas of bladder	Urinary Bladder	Blank(s)	IV	4	Blank(s)	Blank(s)	Blank(s)	Blank(s)	T1	1	N1	1	M0	0	RN	RN	Regional	2	Regional	61	2	1 to 3 regional lymph nodes removed	None; diagnosed at autopsy	Surgery performed	Blank(s)	Blank(s)	Blank(s)	100	0
55-59 years	White	1	Female	2	2006	Urinary Bladder	Malignant	8.5.2 Carcinoma of bladder	C67.9-Bladder, NOS	679	8130	Malignant	Poorly differentiated; Grade III	3	Not a paired site	8130/3: Papillary transitional cell carcinoma	8130/3: Papillary transitional cell carcinoma	1	8120-8139: transitional cell papillomas and carcinomas	XI(f.8) Carcinomas of bladder	Urinary Bladder	Blank(s)	II	2	Blank(s)	Blank(s)	Blank(s)	Blank(s)	T2a	2	N0	0	M0	0	L	L	Localized	3	Regional	80	1	4 or more regional lymph nodes removed	None; diagnosed at autopsy	Surgery performed	Blank(s)	Blank(s)	Blank(s)	0	0
75-79 years	White	1	Male	1	2008	Urinary Bladder	Malignant	8.5.2 Carcinoma of bladder	C67.9-Bladder, NOS	679	8120	Malignant	Undifferentiated; anaplastic; Grade IV	4	Not a paired site	8120/3: Transitional cell carcinoma, NOS	8120/3: Transitional cell carcinoma, NOS	1	8120-8139: transitional cell papillomas and carcinomas	XI(f.8) Carcinomas of bladder	Urinary Bladder	Blank(s)	II	2	Blank(s)	Blank(s)	Blank(s)	Blank(s)	T2b	2	N0	0	M0	0	L	L	Localized	3	Regional	60	2	4 or more regional lymph nodes removed	None; diagnosed at autopsy	Surgery performed	Blank(s)	Blank(s)	Blank(s)	0	0
50-54 years	White	1	Male	1	2006	Urinary Bladder	Malignant	8.5.2 Carcinoma of bladder	C67.2-Lateral wall of bladder	672	8120	Malignant	Poorly differentiated; Grade III	3	Not a paired site	8120/3: Transitional cell carcinoma, NOS	8120/3: Transitional cell carcinoma, NOS	1	8120-8139: transitional cell papillomas and carcinomas	XI(f.8) Carcinomas of bladder	Urinary Bladder	Blank(s)	IV	4	Blank(s)	Blank(s)	Blank(s)	Blank(s)	T4b	4	N1	1	M0	0	D	D	Distant	4	Distant	61	2	1 to 3 regional lymph nodes removed	None; diagnosed at autopsy	Surgery performed	Blank(s)	Blank(s)	Blank(s)	100	0
60-64 years	White	1	Male	1	2006	Urinary Bladder	Malignant	8.5.2 Carcinoma of bladder	C67.9-Bladder, NOS	679	8120	Malignant	Undifferentiated; anaplastic; Grade IV	4	Not a paired site	8120/3: Transitional cell carcinoma, NOS	8120/3: Transitional cell carcinoma, NOS	1	8120-8139: transitional cell papillomas and carcinomas	XI(f.8) Carcinomas of bladder	Urinary Bladder	Blank(s)	II	2	Blank(s)	Blank(s)	Blank(s)	Blank(s)	T2b	2	N0	0	M0	0	L	L	Localized	3	Regional	60	2	4 or more regional lymph nodes removed	None; diagnosed at autopsy	Surgery performed	Blank(s)	Blank(s)	Blank(s)	0	0
85+ years	White	1	Male	1	2006	Urinary Bladder	Malignant	8.5.2 Carcinoma of bladder	C67.9-Bladder, NOS	679	8120	Malignant	Poorly differentiated; Grade III	3	Not a paired site	8120/3: Transitional cell carcinoma, NOS	8120/3: Transitional cell carcinoma, NOS	1	8120-8139: transitional cell papillomas and carcinomas	XI(f.8) Carcinomas of bladder	Urinary Bladder	Blank(s)	III	3	Blank(s)	Blank(s)	Blank(s)	Blank(s)	T3a	3	N0	0	M0	0	RE	RE	Regional	2	Regional	61	2	4 or more regional lymph nodes removed	None; diagnosed at autopsy	Surgery performed	Blank(s)	Blank(s)	Blank(s)	0	0
65-69 years	Black	2	Female	2	2014	Urinary Bladder	Malignant	8.5.2 Carcinoma of bladder	C67.3-Anterior wall of bladder	673	8120	Malignant	Undifferentiated; anaplastic; Grade IV	4	Not a paired site	8120/3: Transitional cell carcinoma, NOS	8120/3: Transitional cell carcinoma, NOS	1	8120-8139: transitional cell papillomas and carcinomas	XI(f.8) Carcinomas of bladder	Urinary Bladder	III	III	3	Blank(s)	T3b	N0	M0	T3b	3	N0	0	M0	0	RE	RE	Regional	2	Regional	61	2	4 or more regional lymph nodes removed	None; diagnosed at autopsy	Surgery performed	Blank(s)	Blank(s)	Blank(s)	0	0
80-84 years	White	1	Male	1	2006	Urinary Bladder	Malignant	8.5.2 Carcinoma of bladder	C67.9-Bladder, NOS	679	8120	Malignant	Undifferentiated; anaplastic; Grade IV	4	Not a paired site	8120/3: Transitional cell carcinoma, NOS	8120/3: Transitional cell carcinoma, NOS	1	8120-8139: transitional cell papillomas and carcinomas	XI(f.8) Carcinomas of bladder	Urinary Bladder	Blank(s)	IV	4	Blank(s)	Blank(s)	Blank(s)	Blank(s)	T3b	3	N1	1	M0	0	RE+RN	RE+RN	Regional	2	Regional	61	2	4 or more regional lymph nodes removed	None; diagnosed at autopsy	Surgery performed	Blank(s)	Blank(s)	Blank(s)	100	0
80-84 years	White	1	Female	2	2006	Urinary Bladder	Malignant	8.5.2 Carcinoma of bladder	C67.9-Bladder, NOS	679	8070	Malignant	Moderately differentiated; Grade II	2	Not a paired site	8070/3: Squamous cell carcinoma, NOS	8070/3: Squamous cell carcinoma, NOS	2	8050-8089: squamous cell neoplasms	XI(f.8) Carcinomas of bladder	Urinary Bladder	Blank(s)	IV	4	Blank(s)	Blank(s)	Blank(s)	Blank(s)	T3b	3	N0	0	M1	1	D	D	Distant	4	Distant	71	3	4 or more regional lymph nodes removed	None; diagnosed at autopsy	Surgery performed	Blank(s)	Blank(s)	Blank(s)	0	40
80-84 years	White	1	Female	2	2011	Urinary Bladder	Malignant	8.5.2 Carcinoma of bladder	C67.9-Bladder, NOS	679	8130	Malignant	Undifferentiated; anaplastic; Grade IV	4	Not a paired site	8130/3: Papillary transitional cell carcinoma	8130/3: Papillary transitional cell carcinoma	1	8120-8139: transitional cell papillomas and carcinomas	XI(f.8) Carcinomas of bladder	Urinary Bladder	I	I	1	Blank(s)	T1	N0	M0	T1	1	N0	0	M0	0	RE	RE	Regional	2	Regional	71	3	4 or more regional lymph nodes removed	None; diagnosed at autopsy	Surgery performed	Blank(s)	Blank(s)	Blank(s)	0	0
55-59 years	White	1	Male	1	2006	Urinary Bladder	Malignant	8.5.2 Carcinoma of bladder	C67.9-Bladder, NOS	679	8120	Malignant	Poorly differentiated; Grade III	3	Not a paired site	8120/3: Transitional cell carcinoma, NOS	8120/3: Transitional cell carcinoma, NOS	1	8120-8139: transitional cell papillomas and carcinomas	XI(f.8) Carcinomas of bladder	Urinary Bladder	Blank(s)	II	2	Blank(s)	Blank(s)	Blank(s)	Blank(s)	T2b	2	N0	0	M0	0	L	L	Localized	3	Regional	60	2	4 or more regional lymph nodes removed	None; diagnosed at autopsy	Surgery performed	Blank(s)	Blank(s)	Blank(s)	0	0
60-64 years	Other (American Indian/AK Native, Asian/Pacific Islander)	3	Male	1	2006	Urinary Bladder	Malignant	8.5.2 Carcinoma of bladder	C67.4-Posterior wall of bladder	674	8120	Malignant	Poorly differentiated; Grade III	3	Not a paired site	8120/3: Transitional cell carcinoma, NOS	8120/3: Transitional cell carcinoma, NOS	1	8120-8139: transitional cell papillomas and carcinomas	XI(f.8) Carcinomas of bladder	Urinary Bladder	Blank(s)	III	3	Blank(s)	Blank(s)	Blank(s)	Blank(s)	T3a	3	N0	0	M0	0	RE	RE	Regional	2	Regional	61	2	4 or more regional lymph nodes removed	None; diagnosed at autopsy	Surgery performed	Blank(s)	Blank(s)	Blank(s)	0	0
60-64 years	White	1	Female	2	2006	Urinary Bladder	Malignant	8.5.2 Carcinoma of bladder	C67.4-Posterior wall of bladder	674	8120	Malignant	Undifferentiated; anaplastic; Grade IV	4	Not a paired site	8120/3: Transitional cell carcinoma, NOS	8120/3: Transitional cell carcinoma, NOS	1	8120-8139: transitional cell papillomas and carcinomas	XI(f.8) Carcinomas of bladder	Urinary Bladder	Blank(s)	III	3	Blank(s)	Blank(s)	Blank(s)	Blank(s)	T3a	3	N0	0	M0	0	RE	RE	Regional	2	Regional	71	3	4 or more regional lymph nodes removed	None; diagnosed at autopsy	Surgery performed	Blank(s)	Blank(s)	Blank(s)	0	0
65-69 years	White	1	Male	1	2006	Urinary Bladder	Malignant	8.5.2 Carcinoma of bladder	C67.2-Lateral wall of bladder	672	8130	Malignant	Undifferentiated; anaplastic; Grade IV	4	Not a paired site	8130/3: Papillary transitional cell carcinoma	8130/3: Papillary transitional cell carcinoma	1	8120-8139: transitional cell papillomas and carcinomas	XI(f.8) Carcinomas of bladder	Urinary Bladder	Blank(s)	IV	4	Blank(s)	Blank(s)	Blank(s)	Blank(s)	T4a	4	N2	2	M0	0	RE+RN	RE+RN	Regional	2	Regional	61	2	4 or more regional lymph nodes removed	None; diagnosed at autopsy	Surgery performed	Blank(s)	Blank(s)	Blank(s)	200	0
55-59 years	White	1	Male	1	2006	Urinary Bladder	Malignant	8.5.2 Carcinoma of bladder	C67.9-Bladder, NOS	679	8130	Malignant	Undifferentiated; anaplastic; Grade IV	4	Not a paired site	8130/3: Papillary transitional cell carcinoma	8130/3: Papillary transitional cell carcinoma	1	8120-8139: transitional cell papillomas and carcinomas	XI(f.8) Carcinomas of bladder	Urinary Bladder	Blank(s)	III	3	Blank(s)	Blank(s)	Blank(s)	Blank(s)	T4a	4	N0	0	M0	0	RE	RE	Regional	2	Regional	61	2	4 or more regional lymph nodes removed	None; diagnosed at autopsy	Surgery performed	Blank(s)	Blank(s)	Blank(s)	0	0
60-64 years	White	1	Male	1	2006	Urinary Bladder	Malignant	8.5.2 Carcinoma of bladder	C67.3-Anterior wall of bladder	673	8120	Malignant	Undifferentiated; anaplastic; Grade IV	4	Not a paired site	8120/3: Transitional cell carcinoma, NOS	8120/3: Transitional cell carcinoma, NOS	1	8120-8139: transitional cell papillomas and carcinomas	XI(f.8) Carcinomas of bladder	Urinary Bladder	Blank(s)	II	2	Blank(s)	Blank(s)	Blank(s)	Blank(s)	T2b	2	N0	0	M0	0	L	L	Localized	3	Regional	61	2	None	None; diagnosed at autopsy	Surgery performed	Blank(s)	Blank(s)	Blank(s)	0	0
75-79 years	White	1	Male	1	2009	Urinary Bladder	Malignant	8.5.2 Carcinoma of bladder	C67.2-Lateral wall of bladder	672	8120	Malignant	Undifferentiated; anaplastic; Grade IV	4	Not a paired site	8120/3: Transitional cell carcinoma, NOS	8120/3: Transitional cell carcinoma, NOS	1	8120-8139: transitional cell papillomas and carcinomas	XI(f.8) Carcinomas of bladder	Urinary Bladder	Blank(s)	III	3	Blank(s)	Blank(s)	Blank(s)	Blank(s)	T3a	3	N0	0	M0	0	RE	RE	Regional	2	Regional	60	2	1 to 3 regional lymph nodes removed	None; diagnosed at autopsy	Surgery performed	Blank(s)	Blank(s)	Blank(s)	0	0
75-79 years	White	1	Male	1	2006	Urinary Bladder	Malignant	8.5.2 Carcinoma of bladder	C67.5-Bladder neck	675	8130	Malignant	Undifferentiated; anaplastic; Grade IV	4	Not a paired site	8130/3: Papillary transitional cell carcinoma	8130/3: Papillary transitional cell carcinoma	1	8120-8139: transitional cell papillomas and carcinomas	XI(f.8) Carcinomas of bladder	Urinary Bladder	Blank(s)	II	2	Blank(s)	Blank(s)	Blank(s)	Blank(s)	T2NOS	2	N0	0	M0	0	L	L	Localized	3	Regional	60	2	None	None; diagnosed at autopsy	Surgery performed	Blank(s)	Blank(s)	Blank(s)	0	0
65-69 years	White	1	Male	1	2006	Urinary Bladder	Malignant	8.5.2 Carcinoma of bladder	C67.3-Anterior wall of bladder	673	8130	Malignant	Poorly differentiated; Grade III	3	Not a paired site	8130/3: Papillary transitional cell carcinoma	8130/3: Papillary transitional cell carcinoma	1	8120-8139: transitional cell papillomas and carcinomas	XI(f.8) Carcinomas of bladder	Urinary Bladder	Blank(s)	III	3	Blank(s)	Blank(s)	Blank(s)	Blank(s)	T3a	3	N0	0	M0	0	RE	RE	Regional	2	Regional	60	2	4 or more regional lymph nodes removed	None; diagnosed at autopsy	Surgery performed	Blank(s)	Blank(s)	Blank(s)	0	0
55-59 years	White	1	Male	1	2006	Urinary Bladder	Malignant	8.5.2 Carcinoma of bladder	C67.9-Bladder, NOS	679	8120	Malignant	Undifferentiated; anaplastic; Grade IV	4	Not a paired site	8120/3: Transitional cell carcinoma, NOS	8120/3: Transitional cell carcinoma, NOS	1	8120-8139: transitional cell papillomas and carcinomas	XI(f.8) Carcinomas of bladder	Urinary Bladder	Blank(s)	III	3	Blank(s)	Blank(s)	Blank(s)	Blank(s)	T3b	3	N0	0	M0	0	RE	RE	Regional	2	Regional	61	2	4 or more regional lymph nodes removed	None; diagnosed at autopsy	Surgery performed	Blank(s)	Blank(s)	Blank(s)	0	0
50-54 years	White	1	Male	1	2006	Urinary Bladder	Malignant	8.5.2 Carcinoma of bladder	C67.1-Dome of bladder	671	8130	Malignant	Poorly differentiated; Grade III	3	Not a paired site	8130/3: Papillary transitional cell carcinoma	8130/3: Papillary transitional cell carcinoma	1	8120-8139: transitional cell papillomas and carcinomas	XI(f.8) Carcinomas of bladder	Urinary Bladder	Blank(s)	I	1	Blank(s)	Blank(s)	Blank(s)	Blank(s)	T1	1	N0	0	M0	0	L	L	Localized	3	Localized	71	3	4 or more regional lymph nodes removed	None; diagnosed at autopsy	Surgery performed	Blank(s)	Blank(s)	Blank(s)	0	0
70-74 years	Black	2	Female	2	2006	Urinary Bladder	Malignant	8.5.2 Carcinoma of bladder	C67.9-Bladder, NOS	679	8120	Malignant	Undifferentiated; anaplastic; Grade IV	4	Not a paired site	8120/3: Transitional cell carcinoma, NOS	8120/3: Transitional cell carcinoma, NOS	1	8120-8139: transitional cell papillomas and carcinomas	XI(f.8) Carcinomas of bladder	Urinary Bladder	Blank(s)	III	3	Blank(s)	Blank(s)	Blank(s)	Blank(s)	T4a	4	N0	0	M0	0	RE	RE	Regional	2	Regional	70	3	4 or more regional lymph nodes removed	None; diagnosed at autopsy	Surgery performed	Blank(s)	Blank(s)	Blank(s)	0	0
45-49 years	Other (American Indian/AK Native, Asian/Pacific Islander)	3	Male	1	2006	Urinary Bladder	Malignant	8.5.2 Carcinoma of bladder	C67.8-Overlapping lesion of bladder	678	8120	Malignant	Undifferentiated; anaplastic; Grade IV	4	Not a paired site	8120/3: Transitional cell carcinoma, NOS	8120/3: Transitional cell carcinoma, NOS	1	8120-8139: transitional cell papillomas and carcinomas	XI(f.8) Carcinomas of bladder	Urinary Bladder	Blank(s)	IV	4	Blank(s)	Blank(s)	Blank(s)	Blank(s)	T3a	3	N2	2	M0	0	RE+RN	RE+RN	Regional	2	Regional	62	2	4 or more regional lymph nodes removed	None; diagnosed at autopsy	Surgery performed	Blank(s)	Blank(s)	Blank(s)	200	0
60-64 years	White	1	Male	1	2006	Urinary Bladder	Malignant	8.5.2 Carcinoma of bladder	C67.3-Anterior wall of bladder	673	8120	Malignant	Undifferentiated; anaplastic; Grade IV	4	Not a paired site	8120/3: Transitional cell carcinoma, NOS	8120/3: Transitional cell carcinoma, NOS	1	8120-8139: transitional cell papillomas and carcinomas	XI(f.8) Carcinomas of bladder	Urinary Bladder	Blank(s)	IV	4	Blank(s)	Blank(s)	Blank(s)	Blank(s)	T3a	3	N2	2	M1	1	D	D	Distant	4	Distant	61	2	4 or more regional lymph nodes removed	Non-primary surgical procedure to distant lymph node(s)	Surgery performed	Blank(s)	Blank(s)	Blank(s)	200	10
65-69 years	White	1	Male	1	2006	Urinary Bladder	Malignant	8.5.2 Carcinoma of bladder	C67.9-Bladder, NOS	679	8120	Malignant	Poorly differentiated; Grade III	3	Not a paired site	8120/3: Transitional cell carcinoma, NOS	8120/3: Transitional cell carcinoma, NOS	1	8120-8139: transitional cell papillomas and carcinomas	XI(f.8) Carcinomas of bladder	Urinary Bladder	Blank(s)	IV	4	Blank(s)	Blank(s)	Blank(s)	Blank(s)	T2NOS	2	N2	2	M0	0	RN	RN	Regional	2	Regional	61	2	4 or more regional lymph nodes removed	None; diagnosed at autopsy	Surgery performed	Blank(s)	Blank(s)	Blank(s)	200	0
65-69 years	White	1	Male	1	2006	Urinary Bladder	Malignant	8.5.2 Carcinoma of bladder	C67.8-Overlapping lesion of bladder	678	8120	Malignant	Poorly differentiated; Grade III	3	Not a paired site	8120/3: Transitional cell carcinoma, NOS	8120/3: Transitional cell carcinoma, NOS	1	8120-8139: transitional cell papillomas and carcinomas	XI(f.8) Carcinomas of bladder	Urinary Bladder	Blank(s)	IV	4	Blank(s)	Blank(s)	Blank(s)	Blank(s)	T4a	4	N1	1	M0	0	RE+RN	RE+RN	Regional	2	Regional	61	2	4 or more regional lymph nodes removed	None; diagnosed at autopsy	Surgery performed	Blank(s)	Blank(s)	Blank(s)	100	0
80-84 years	White	1	Male	1	2010	Urinary Bladder	Malignant	8.5.2 Carcinoma of bladder	C67.2-Lateral wall of bladder	672	8130	Malignant	Undifferentiated; anaplastic; Grade IV	4	Not a paired site	8130/3: Papillary transitional cell carcinoma	8130/3: Papillary transitional cell carcinoma	1	8120-8139: transitional cell papillomas and carcinomas	XI(f.8) Carcinomas of bladder	Urinary Bladder	I	I	1	Blank(s)	T1	N0	M0	T1	1	N0	0	M0	0	L	L	Localized	3	Localized	71	3	4 or more regional lymph nodes removed	None; diagnosed at autopsy	Surgery performed	Blank(s)	Blank(s)	Blank(s)	0	0
60-64 years	White	1	Male	1	2006	Urinary Bladder	Malignant	8.5.2 Carcinoma of bladder	C67.8-Overlapping lesion of bladder	678	8120	Malignant	Poorly differentiated; Grade III	3	Not a paired site	8120/3: Transitional cell carcinoma, NOS	8120/3: Transitional cell carcinoma, NOS	1	8120-8139: transitional cell papillomas and carcinomas	XI(f.8) Carcinomas of bladder	Urinary Bladder	Blank(s)	IV	4	Blank(s)	Blank(s)	Blank(s)	Blank(s)	T3a	3	N2	2	M0	0	RE+RN	RE+RN	Regional	2	Regional	61	2	4 or more regional lymph nodes removed	None; diagnosed at autopsy	Surgery performed	Blank(s)	Blank(s)	Blank(s)	200	0
75-79 years	Other (American Indian/AK Native, Asian/Pacific Islander)	3	Female	2	2006	Urinary Bladder	Malignant	8.5.2 Carcinoma of bladder	C67.2-Lateral wall of bladder	672	8130	Malignant	Undifferentiated; anaplastic; Grade IV	4	Not a paired site	8130/3: Papillary transitional cell carcinoma	8130/3: Papillary transitional cell carcinoma	1	8120-8139: transitional cell papillomas and carcinomas	XI(f.8) Carcinomas of bladder	Urinary Bladder	Blank(s)	II	2	Blank(s)	Blank(s)	Blank(s)	Blank(s)	T2a	2	N0	0	M0	0	L	L	Localized	3	Regional	71	3	4 or more regional lymph nodes removed	None; diagnosed at autopsy	Surgery performed	Blank(s)	Blank(s)	Blank(s)	0	0
50-54 years	Black	2	Male	1	2006	Urinary Bladder	Malignant	8.5.2 Carcinoma of bladder	C67.9-Bladder, NOS	679	8070	Malignant	Moderately differentiated; Grade II	2	Not a paired site	8070/3: Squamous cell carcinoma, NOS	8070/3: Squamous cell carcinoma, NOS	2	8050-8089: squamous cell neoplasms	XI(f.8) Carcinomas of bladder	Urinary Bladder	Blank(s)	IV	4	Blank(s)	Blank(s)	Blank(s)	Blank(s)	T4a	4	N2	2	M0	0	RE+RN	RE+RN	Regional	2	Regional	60	2	4 or more regional lymph nodes removed	None; diagnosed at autopsy	Surgery performed	Blank(s)	Blank(s)	Blank(s)	200	0
85+ years	White	1	Male	1	2006	Urinary Bladder	Malignant	8.5.2 Carcinoma of bladder	C67.9-Bladder, NOS	679	8130	Malignant	Undifferentiated; anaplastic; Grade IV	4	Not a paired site	8130/3: Papillary transitional cell carcinoma	8130/3: Papillary transitional cell carcinoma	1	8120-8139: transitional cell papillomas and carcinomas	XI(f.8) Carcinomas of bladder	Urinary Bladder	Blank(s)	II	2	Blank(s)	Blank(s)	Blank(s)	Blank(s)	T2NOS	2	N0	0	M0	0	L	L	Localized	3	Regional	61	2	4 or more regional lymph nodes removed	None; diagnosed at autopsy	Surgery performed	Blank(s)	Blank(s)	Blank(s)	0	0
50-54 years	White	1	Female	2	2006	Urinary Bladder	Malignant	8.5.2 Carcinoma of bladder	C67.2-Lateral wall of bladder	672	8120	Malignant	Poorly differentiated; Grade III	3	Not a paired site	8120/3: Transitional cell carcinoma, NOS	8120/3: Transitional cell carcinoma, NOS	1	8120-8139: transitional cell papillomas and carcinomas	XI(f.8) Carcinomas of bladder	Urinary Bladder	Blank(s)	IV	4	Blank(s)	Blank(s)	Blank(s)	Blank(s)	T2b	2	N1	1	M0	0	RN	RN	Regional	2	Regional	71	3	4 or more regional lymph nodes removed	None; diagnosed at autopsy	Surgery performed	Blank(s)	Blank(s)	Blank(s)	100	0
80-84 years	White	1	Male	1	2006	Urinary Bladder	Malignant	8.5.2 Carcinoma of bladder	C67.9-Bladder, NOS	679	8120	Malignant	Undifferentiated; anaplastic; Grade IV	4	Not a paired site	8120/3: Transitional cell carcinoma, NOS	8120/3: Transitional cell carcinoma, NOS	1	8120-8139: transitional cell papillomas and carcinomas	XI(f.8) Carcinomas of bladder	Urinary Bladder	Blank(s)	III	3	Blank(s)	Blank(s)	Blank(s)	Blank(s)	T3a	3	N0	0	M0	0	RE	RE	Regional	2	Regional	61	2	None	None; diagnosed at autopsy	Surgery performed	Blank(s)	Blank(s)	Blank(s)	0	0
80-84 years	White	1	Male	1	2006	Urinary Bladder	Malignant	8.5.2 Carcinoma of bladder	C67.2-Lateral wall of bladder	672	8140	Malignant	Poorly differentiated; Grade III	3	Not a paired site	8140/3: Adenocarcinoma, NOS	8140/3: Adenocarcinoma, NOS	3	8140-8389: adenomas and adenocarcinomas	XI(f.8) Carcinomas of bladder	Urinary Bladder	Blank(s)	IV	4	Blank(s)	Blank(s)	Blank(s)	Blank(s)	T2b	2	N1	1	M0	0	RN	RN	Regional	2	Regional	61	2	4 or more regional lymph nodes removed	None; diagnosed at autopsy	Surgery performed	Blank(s)	Blank(s)	Blank(s)	100	0
70-74 years	White	1	Male	1	2006	Urinary Bladder	Malignant	8.5.2 Carcinoma of bladder	C67.9-Bladder, NOS	679	8120	Malignant	Undifferentiated; anaplastic; Grade IV	4	Not a paired site	8120/3: Transitional cell carcinoma, NOS	8120/3: Transitional cell carcinoma, NOS	1	8120-8139: transitional cell papillomas and carcinomas	XI(f.8) Carcinomas of bladder	Urinary Bladder	Blank(s)	III	3	Blank(s)	Blank(s)	Blank(s)	Blank(s)	T3a	3	N0	0	M0	0	RE	RE	Regional	2	Regional	61	2	None	None; diagnosed at autopsy	Surgery performed	Blank(s)	Blank(s)	Blank(s)	0	0
80-84 years	White	1	Male	1	2010	Urinary Bladder	Malignant	8.5.2 Carcinoma of bladder	C67.2-Lateral wall of bladder	672	8120	Malignant	Poorly differentiated; Grade III	3	Not a paired site	8120/3: Transitional cell carcinoma, NOS	8120/3: Transitional cell carcinoma, NOS	1	8120-8139: transitional cell papillomas and carcinomas	XI(f.8) Carcinomas of bladder	Urinary Bladder	II	II	2	Blank(s)	T2a	N0	M0	T2a	2	N0	0	M0	0	L	L	Localized	3	Regional	61	2	4 or more regional lymph nodes removed	None; diagnosed at autopsy	Surgery performed	Blank(s)	Blank(s)	Blank(s)	0	0
60-64 years	White	1	Male	1	2007	Urinary Bladder	Malignant	8.5.2 Carcinoma of bladder	C67.2-Lateral wall of bladder	672	8130	Malignant	Undifferentiated; anaplastic; Grade IV	4	Not a paired site	8130/3: Papillary transitional cell carcinoma	8130/3: Papillary transitional cell carcinoma	1	8120-8139: transitional cell papillomas and carcinomas	XI(f.8) Carcinomas of bladder	Urinary Bladder	Blank(s)	II	2	Blank(s)	Blank(s)	Blank(s)	Blank(s)	T2b	2	N0	0	M0	0	L	L	Localized	3	Regional	50	1	1 to 3 regional lymph nodes removed	None; diagnosed at autopsy	Surgery performed	Blank(s)	Blank(s)	Blank(s)	0	0
60-64 years	Other (American Indian/AK Native, Asian/Pacific Islander)	3	Female	2	2006	Urinary Bladder	Malignant	8.5.2 Carcinoma of bladder	C67.2-Lateral wall of bladder	672	8130	Malignant	Moderately differentiated; Grade II	2	Not a paired site	8130/3: Papillary transitional cell carcinoma	8130/3: Papillary transitional cell carcinoma	1	8120-8139: transitional cell papillomas and carcinomas	XI(f.8) Carcinomas of bladder	Urinary Bladder	Blank(s)	0a	5	Blank(s)	Blank(s)	Blank(s)	Blank(s)	Ta	5	N0	0	M0	0	IS	IS	In situ	1	Localized	71	3	4 or more regional lymph nodes removed	None; diagnosed at autopsy	Surgery performed	Blank(s)	Blank(s)	Blank(s)	0	0
80-84 years	White	1	Male	1	2005	Urinary Bladder	Malignant	8.5.2 Carcinoma of bladder	C67.2-Lateral wall of bladder	672	8041	Malignant	Undifferentiated; anaplastic; Grade IV	4	Not a paired site	8041/3: Small cell carcinoma, NOS	8041/3: Small cell carcinoma, NOS	4	8010-8049: epithelial neoplasms, NOS	XI(f.8) Carcinomas of bladder	Urinary Bladder	Blank(s)	IV	4	Blank(s)	Blank(s)	Blank(s)	Blank(s)	T3a	3	N1	1	M0	0	RE+RN	RE+RN	Regional	2	Regional	60	2	4 or more regional lymph nodes removed	None; diagnosed at autopsy	Surgery performed	Blank(s)	Blank(s)	Blank(s)	150	0
65-69 years	White	1	Male	1	2006	Urinary Bladder	Malignant	8.5.2 Carcinoma of bladder	C67.4-Posterior wall of bladder	674	8120	Malignant	Poorly differentiated; Grade III	3	Not a paired site	8120/3: Transitional cell carcinoma, NOS	8120/3: Transitional cell carcinoma, NOS	1	8120-8139: transitional cell papillomas and carcinomas	XI(f.8) Carcinomas of bladder	Urinary Bladder	Blank(s)	IV	4	Blank(s)	Blank(s)	Blank(s)	Blank(s)	T3a	3	N1	1	M0	0	RE+RN	RE+RN	Regional	2	Regional	61	2	4 or more regional lymph nodes removed	None; diagnosed at autopsy	Surgery performed	Blank(s)	Blank(s)	Blank(s)	150	0
75-79 years	White	1	Female	2	2007	Urinary Bladder	Malignant	8.5.2 Carcinoma of bladder	C67.9-Bladder, NOS	679	8120	Malignant	Poorly differentiated; Grade III	3	Not a paired site	8120/3: Transitional cell carcinoma, NOS	8120/3: Transitional cell carcinoma, NOS	1	8120-8139: transitional cell papillomas and carcinomas	XI(f.8) Carcinomas of bladder	Urinary Bladder	Blank(s)	III	3	Blank(s)	Blank(s)	Blank(s)	Blank(s)	T4a	4	N0	0	M0	0	RE	RE	Regional	2	Regional	71	3	4 or more regional lymph nodes removed	Non-primary surgical procedure to other regional sites	Surgery performed	Blank(s)	Blank(s)	Blank(s)	0	0
65-69 years	Other (American Indian/AK Native, Asian/Pacific Islander)	3	Male	1	2007	Urinary Bladder	Malignant	8.5.2 Carcinoma of bladder	C67.9-Bladder, NOS	679	8120	Malignant	Undifferentiated; anaplastic; Grade IV	4	Not a paired site	8120/3: Transitional cell carcinoma, NOS	8120/3: Transitional cell carcinoma, NOS	1	8120-8139: transitional cell papillomas and carcinomas	XI(f.8) Carcinomas of bladder	Urinary Bladder	Blank(s)	III	3	Blank(s)	Blank(s)	Blank(s)	Blank(s)	T3a	3	N0	0	M0	0	RE	RE	Regional	2	Regional	61	2	1 to 3 regional lymph nodes removed	None; diagnosed at autopsy	Surgery performed	Blank(s)	Blank(s)	Blank(s)	0	0
55-59 years	White	1	Male	1	2007	Urinary Bladder	Malignant	8.5.2 Carcinoma of bladder	C67.8-Overlapping lesion of bladder	678	8120	Malignant	Undifferentiated; anaplastic; Grade IV	4	Not a paired site	8120/3: Transitional cell carcinoma, NOS	8120/3: Transitional cell carcinoma, NOS	1	8120-8139: transitional cell papillomas and carcinomas	XI(f.8) Carcinomas of bladder	Urinary Bladder	Blank(s)	IV	4	Blank(s)	Blank(s)	Blank(s)	Blank(s)	T3a	3	N2	2	M0	0	RE+RN	RE+RN	Regional	2	Regional	61	2	4 or more regional lymph nodes removed	None; diagnosed at autopsy	Surgery performed	Blank(s)	Blank(s)	Blank(s)	200	0
80-84 years	White	1	Male	1	2008	Urinary Bladder	Malignant	8.5.2 Carcinoma of bladder	C67.6-Ureteric orifice	676	8120	Malignant	Undifferentiated; anaplastic; Grade IV	4	Not a paired site	8120/3: Transitional cell carcinoma, NOS	8120/3: Transitional cell carcinoma, NOS	1	8120-8139: transitional cell papillomas and carcinomas	XI(f.8) Carcinomas of bladder	Urinary Bladder	Blank(s)	IV	4	Blank(s)	Blank(s)	Blank(s)	Blank(s)	T2NOS	2	N1	1	M0	0	RN	RN	Regional	2	Regional	60	2	4 or more regional lymph nodes removed	None; diagnosed at autopsy	Surgery performed	Blank(s)	Blank(s)	Blank(s)	100	0
45-49 years	White	1	Male	1	2007	Urinary Bladder	Malignant	8.5.2 Carcinoma of bladder	C67.3-Anterior wall of bladder	673	8130	Malignant	Poorly differentiated; Grade III	3	Not a paired site	8130/3: Papillary transitional cell carcinoma	8130/3: Papillary transitional cell carcinoma	1	8120-8139: transitional cell papillomas and carcinomas	XI(f.8) Carcinomas of bladder	Urinary Bladder	Blank(s)	II	2	Blank(s)	Blank(s)	Blank(s)	Blank(s)	T2NOS	2	N0	0	M0	0	L	L	Localized	3	Regional	60	2	4 or more regional lymph nodes removed	None; diagnosed at autopsy	Surgery performed	Blank(s)	Blank(s)	Blank(s)	0	0
60-64 years	White	1	Male	1	2007	Urinary Bladder	Malignant	8.5.2 Carcinoma of bladder	C67.2-Lateral wall of bladder	672	8120	Malignant	Undifferentiated; anaplastic; Grade IV	4	Not a paired site	8120/3: Transitional cell carcinoma, NOS	8120/3: Transitional cell carcinoma, NOS	1	8120-8139: transitional cell papillomas and carcinomas	XI(f.8) Carcinomas of bladder	Urinary Bladder	Blank(s)	IV	4	Blank(s)	Blank(s)	Blank(s)	Blank(s)	T3b	3	N1	1	M0	0	RE+RN	RE+RN	Regional	2	Regional	60	2	4 or more regional lymph nodes removed	None; diagnosed at autopsy	Surgery performed	Blank(s)	Blank(s)	Blank(s)	100	0
60-64 years	White	1	Female	2	2007	Urinary Bladder	Malignant	8.5.2 Carcinoma of bladder	C67.0-Trigone of bladder	670	8120	Malignant	Poorly differentiated; Grade III	3	Not a paired site	8120/3: Transitional cell carcinoma, NOS	8120/3: Transitional cell carcinoma, NOS	1	8120-8139: transitional cell papillomas and carcinomas	XI(f.8) Carcinomas of bladder	Urinary Bladder	Blank(s)	II	2	Blank(s)	Blank(s)	Blank(s)	Blank(s)	T2b	2	N0	0	M0	0	L	L	Localized	3	Regional	71	3	None	None; diagnosed at autopsy	Surgery performed	Blank(s)	Blank(s)	Blank(s)	0	0
75-79 years	White	1	Male	1	2007	Urinary Bladder	Malignant	8.5.2 Carcinoma of bladder	C67.9-Bladder, NOS	679	8120	Malignant	Poorly differentiated; Grade III	3	Not a paired site	8120/3: Transitional cell carcinoma, NOS	8120/3: Transitional cell carcinoma, NOS	1	8120-8139: transitional cell papillomas and carcinomas	XI(f.8) Carcinomas of bladder	Urinary Bladder	Blank(s)	III	3	Blank(s)	Blank(s)	Blank(s)	Blank(s)	T3a	3	N0	0	M0	0	RE	RE	Regional	2	Regional	60	2	None	None; diagnosed at autopsy	Surgery performed	Blank(s)	Blank(s)	Blank(s)	0	0
80-84 years	Other (American Indian/AK Native, Asian/Pacific Islander)	3	Male	1	2007	Urinary Bladder	Malignant	8.5.2 Carcinoma of bladder	C67.9-Bladder, NOS	679	8120	Malignant	Poorly differentiated; Grade III	3	Not a paired site	8120/3: Transitional cell carcinoma, NOS	8120/3: Transitional cell carcinoma, NOS	1	8120-8139: transitional cell papillomas and carcinomas	XI(f.8) Carcinomas of bladder	Urinary Bladder	Blank(s)	IV	4	Blank(s)	Blank(s)	Blank(s)	Blank(s)	T2b	2	N1	1	M0	0	RN	RN	Regional	2	Regional	60	2	1 to 3 regional lymph nodes removed	None; diagnosed at autopsy	Surgery performed	Blank(s)	Blank(s)	Blank(s)	100	0
45-49 years	White	1	Female	2	2006	Urinary Bladder	Malignant	8.5.2 Carcinoma of bladder	C67.8-Overlapping lesion of bladder	678	8120	Malignant	Undifferentiated; anaplastic; Grade IV	4	Not a paired site	8120/3: Transitional cell carcinoma, NOS	8120/3: Transitional cell carcinoma, NOS	1	8120-8139: transitional cell papillomas and carcinomas	XI(f.8) Carcinomas of bladder	Urinary Bladder	Blank(s)	IV	4	Blank(s)	Blank(s)	Blank(s)	Blank(s)	T3a	3	N2	2	M0	0	RE+RN	RE+RN	Regional	2	Regional	71	3	4 or more regional lymph nodes removed	None; diagnosed at autopsy	Surgery performed	Blank(s)	Blank(s)	Blank(s)	200	0
85+ years	White	1	Male	1	2012	Urinary Bladder	Malignant	8.5.2 Carcinoma of bladder	C67.9-Bladder, NOS	679	8130	Malignant	Undifferentiated; anaplastic; Grade IV	4	Not a paired site	8130/3: Papillary transitional cell carcinoma	8130/3: Papillary transitional cell carcinoma	1	8120-8139: transitional cell papillomas and carcinomas	XI(f.8) Carcinomas of bladder	Urinary Bladder	IV	IV	4	Blank(s)	T3a	N3	M0	T3a	3	N2	2	M1	1	D	D	Distant	4	Distant	61	2	4 or more regional lymph nodes removed	None; diagnosed at autopsy	Surgery performed	Blank(s)	Blank(s)	Blank(s)	450	0
60-64 years	White	1	Male	1	2005	Urinary Bladder	Malignant	8.5.2 Carcinoma of bladder	C67.9-Bladder, NOS	679	8130	Malignant	Poorly differentiated; Grade III	3	Not a paired site	8130/3: Papillary transitional cell carcinoma	8130/3: Papillary transitional cell carcinoma	1	8120-8139: transitional cell papillomas and carcinomas	XI(f.8) Carcinomas of bladder	Urinary Bladder	Blank(s)	I	1	Blank(s)	Blank(s)	Blank(s)	Blank(s)	T1	1	N0	0	M0	0	L	L	Localized	3	Localized	61	2	1 to 3 regional lymph nodes removed	None; diagnosed at autopsy	Surgery performed	Blank(s)	Blank(s)	Blank(s)	0	0
85+ years	White	1	Male	1	2013	Urinary Bladder	Malignant	8.5.2 Carcinoma of bladder	C67.9-Bladder, NOS	679	8130	Malignant	Undifferentiated; anaplastic; Grade IV	4	Not a paired site	8130/3: Papillary transitional cell carcinoma	8130/3: Papillary transitional cell carcinoma	1	8120-8139: transitional cell papillomas and carcinomas	XI(f.8) Carcinomas of bladder	Urinary Bladder	IV	IV	4	Blank(s)	T2a	N2	M0	T2a	2	N2	2	M0	0	RN	RN	Regional	2	Regional	71	3	4 or more regional lymph nodes removed	None; diagnosed at autopsy	Surgery performed	Blank(s)	Blank(s)	Blank(s)	250	0
85+ years	White	1	Female	2	2007	Urinary Bladder	Malignant	8.5.2 Carcinoma of bladder	C67.2-Lateral wall of bladder	672	8130	Malignant	Poorly differentiated; Grade III	3	Not a paired site	8130/3: Papillary transitional cell carcinoma	8130/3: Papillary transitional cell carcinoma	1	8120-8139: transitional cell papillomas and carcinomas	XI(f.8) Carcinomas of bladder	Urinary Bladder	Blank(s)	II	2	Blank(s)	Blank(s)	Blank(s)	Blank(s)	T2NOS	2	N0	0	M0	0	L	L	Localized	3	Regional	71	3	4 or more regional lymph nodes removed	Non-primary surgical procedure to other regional sites	Surgery performed	Blank(s)	Blank(s)	Blank(s)	0	0
70-74 years	White	1	Male	1	2007	Urinary Bladder	Malignant	8.5.2 Carcinoma of bladder	C67.0-Trigone of bladder	670	8120	Malignant	Poorly differentiated; Grade III	3	Not a paired site	8120/3: Transitional cell carcinoma, NOS	8120/3: Transitional cell carcinoma, NOS	1	8120-8139: transitional cell papillomas and carcinomas	XI(f.8) Carcinomas of bladder	Urinary Bladder	Blank(s)	III	3	Blank(s)	Blank(s)	Blank(s)	Blank(s)	T3a	3	N0	0	M0	0	RE	RE	Regional	2	Regional	61	2	4 or more regional lymph nodes removed	None; diagnosed at autopsy	Surgery performed	Blank(s)	Blank(s)	Blank(s)	0	0
55-59 years	White	1	Female	2	2007	Urinary Bladder	Malignant	8.5.2 Carcinoma of bladder	C67.3-Anterior wall of bladder	673	8120	Malignant	Undifferentiated; anaplastic; Grade IV	4	Not a paired site	8120/3: Transitional cell carcinoma, NOS	8120/3: Transitional cell carcinoma, NOS	1	8120-8139: transitional cell papillomas and carcinomas	XI(f.8) Carcinomas of bladder	Urinary Bladder	Blank(s)	III	3	Blank(s)	Blank(s)	Blank(s)	Blank(s)	T3a	3	N0	0	M0	0	RE	RE	Regional	2	Regional	71	3	4 or more regional lymph nodes removed	None; diagnosed at autopsy	Surgery performed	Blank(s)	Blank(s)	Blank(s)	0	0
75-79 years	White	1	Male	1	2012	Urinary Bladder	Malignant	8.5.2 Carcinoma of bladder	C67.9-Bladder, NOS	679	8120	Malignant	Undifferentiated; anaplastic; Grade IV	4	Not a paired site	8120/3: Transitional cell carcinoma, NOS	8120/3: Transitional cell carcinoma, NOS	1	8120-8139: transitional cell papillomas and carcinomas	XI(f.8) Carcinomas of bladder	Urinary Bladder	I	I	1	Blank(s)	T1	N0	M0	T1	1	N0	0	M0	0	L	L	Localized	3	Localized	60	2	4 or more regional lymph nodes removed	None; diagnosed at autopsy	Surgery performed	Blank(s)	Blank(s)	Blank(s)	0	0
75-79 years	White	1	Male	1	2013	Urinary Bladder	Malignant	8.5.2 Carcinoma of bladder	C67.9-Bladder, NOS	679	8120	Malignant	Undifferentiated; anaplastic; Grade IV	4	Not a paired site	8120/3: Transitional cell carcinoma, NOS	8120/3: Transitional cell carcinoma, NOS	1	8120-8139: transitional cell papillomas and carcinomas	XI(f.8) Carcinomas of bladder	Urinary Bladder	IV	IV	4	Blank(s)	T4a	N1	M0	T4a	4	N1	1	M0	0	RE+RN	RE+RN	Regional	2	Regional	71	3	4 or more regional lymph nodes removed	None; diagnosed at autopsy	Surgery performed	Blank(s)	Blank(s)	Blank(s)	150	0
85+ years	White	1	Female	2	2007	Urinary Bladder	Malignant	8.5.2 Carcinoma of bladder	C67.2-Lateral wall of bladder	672	8120	Malignant	Poorly differentiated; Grade III	3	Not a paired site	8120/3: Transitional cell carcinoma, NOS	8120/3: Transitional cell carcinoma, NOS	1	8120-8139: transitional cell papillomas and carcinomas	XI(f.8) Carcinomas of bladder	Urinary Bladder	Blank(s)	III	3	Blank(s)	Blank(s)	Blank(s)	Blank(s)	T3a	3	N0	0	M0	0	RE	RE	Regional	2	Regional	61	2	4 or more regional lymph nodes removed	None; diagnosed at autopsy	Surgery performed	Blank(s)	Blank(s)	Blank(s)	0	0
85+ years	White	1	Female	2	2009	Urinary Bladder	Malignant	8.5.2 Carcinoma of bladder	C67.9-Bladder, NOS	679	8130	Malignant	Undifferentiated; anaplastic; Grade IV	4	Not a paired site	8130/3: Papillary transitional cell carcinoma	8130/3: Papillary transitional cell carcinoma	1	8120-8139: transitional cell papillomas and carcinomas	XI(f.8) Carcinomas of bladder	Urinary Bladder	Blank(s)	IV	4	Blank(s)	Blank(s)	Blank(s)	Blank(s)	T4b	4	N0	0	M1	1	D	D	Distant	4	Distant	71	3	None	None; diagnosed at autopsy	Surgery performed	Blank(s)	Blank(s)	Blank(s)	0	40
70-74 years	White	1	Male	1	2007	Urinary Bladder	Malignant	8.5.2 Carcinoma of bladder	C67.6-Ureteric orifice	676	8120	Malignant	Undifferentiated; anaplastic; Grade IV	4	Not a paired site	8120/3: Transitional cell carcinoma, NOS	8120/3: Transitional cell carcinoma, NOS	1	8120-8139: transitional cell papillomas and carcinomas	XI(f.8) Carcinomas of bladder	Urinary Bladder	Blank(s)	II	2	Blank(s)	Blank(s)	Blank(s)	Blank(s)	T2NOS	2	N0	0	M0	0	L	L	Localized	3	Regional	60	2	4 or more regional lymph nodes removed	None; diagnosed at autopsy	Surgery performed	Blank(s)	Blank(s)	Blank(s)	0	0
65-69 years	White	1	Female	2	2007	Urinary Bladder	Malignant	8.5.2 Carcinoma of bladder	C67.9-Bladder, NOS	679	8130	Malignant	Poorly differentiated; Grade III	3	Not a paired site	8130/3: Papillary transitional cell carcinoma	8130/3: Papillary transitional cell carcinoma	1	8120-8139: transitional cell papillomas and carcinomas	XI(f.8) Carcinomas of bladder	Urinary Bladder	Blank(s)	IV	4	Blank(s)	Blank(s)	Blank(s)	Blank(s)	T2a	2	N1	1	M0	0	RN	RN	Regional	2	Regional	61	2	4 or more regional lymph nodes removed	None; diagnosed at autopsy	Surgery performed	Blank(s)	Blank(s)	Blank(s)	100	0
70-74 years	White	1	Male	1	2010	Urinary Bladder	Malignant	8.5.2 Carcinoma of bladder	C67.4-Posterior wall of bladder	674	8120	Malignant	Poorly differentiated; Grade III	3	Not a paired site	8120/3: Transitional cell carcinoma, NOS	8120/3: Transitional cell carcinoma, NOS	1	8120-8139: transitional cell papillomas and carcinomas	XI(f.8) Carcinomas of bladder	Urinary Bladder	IV	IV	4	Blank(s)	T2b	N1	M0	T2b	2	N2	2	M0	0	RN	RN	Regional	2	Regional	61	2	4 or more regional lymph nodes removed	None; diagnosed at autopsy	Surgery performed	Blank(s)	Blank(s)	Blank(s)	150	0
70-74 years	White	1	Female	2	2006	Urinary Bladder	Malignant	8.5.2 Carcinoma of bladder	C67.5-Bladder neck	675	8120	Malignant	Undifferentiated; anaplastic; Grade IV	4	Not a paired site	8120/3: Transitional cell carcinoma, NOS	8120/3: Transitional cell carcinoma, NOS	1	8120-8139: transitional cell papillomas and carcinomas	XI(f.8) Carcinomas of bladder	Urinary Bladder	Blank(s)	II	2	Blank(s)	Blank(s)	Blank(s)	Blank(s)	T2a	2	N0	0	M0	0	L	L	Localized	3	Regional	71	3	4 or more regional lymph nodes removed	None; diagnosed at autopsy	Surgery performed	Blank(s)	Blank(s)	Blank(s)	0	0
60-64 years	White	1	Male	1	2007	Urinary Bladder	Malignant	8.5.2 Carcinoma of bladder	C67.9-Bladder, NOS	679	8130	Malignant	Poorly differentiated; Grade III	3	Not a paired site	8130/3: Papillary transitional cell carcinoma	8130/3: Papillary transitional cell carcinoma	1	8120-8139: transitional cell papillomas and carcinomas	XI(f.8) Carcinomas of bladder	Urinary Bladder	Blank(s)	III	3	Blank(s)	Blank(s)	Blank(s)	Blank(s)	T3a	3	N0	0	M0	0	RE	RE	Regional	2	Regional	60	2	4 or more regional lymph nodes removed	None; diagnosed at autopsy	Surgery performed	Blank(s)	Blank(s)	Blank(s)	0	0
50-54 years	White	1	Male	1	2007	Urinary Bladder	Malignant	8.5.2 Carcinoma of bladder	C67.4-Posterior wall of bladder	674	8130	Malignant	Undifferentiated; anaplastic; Grade IV	4	Not a paired site	8130/3: Papillary transitional cell carcinoma	8130/3: Papillary transitional cell carcinoma	1	8120-8139: transitional cell papillomas and carcinomas	XI(f.8) Carcinomas of bladder	Urinary Bladder	Blank(s)	I	1	Blank(s)	Blank(s)	Blank(s)	Blank(s)	T1	1	N0	0	M0	0	L	L	Localized	3	Localized	60	2	4 or more regional lymph nodes removed	None; diagnosed at autopsy	Surgery performed	Blank(s)	Blank(s)	Blank(s)	0	0
70-74 years	White	1	Female	2	2007	Urinary Bladder	Malignant	8.5.2 Carcinoma of bladder	C67.2-Lateral wall of bladder	672	8120	Malignant	Undifferentiated; anaplastic; Grade IV	4	Not a paired site	8120/3: Transitional cell carcinoma, NOS	8120/3: Transitional cell carcinoma, NOS	1	8120-8139: transitional cell papillomas and carcinomas	XI(f.8) Carcinomas of bladder	Urinary Bladder	Blank(s)	IV	4	Blank(s)	Blank(s)	Blank(s)	Blank(s)	T4a	4	N1	1	M0	0	RE+RN	RE+RN	Regional	2	Regional	70	3	4 or more regional lymph nodes removed	None; diagnosed at autopsy	Surgery performed	Blank(s)	Blank(s)	Blank(s)	100	0
60-64 years	White	1	Male	1	2007	Urinary Bladder	Malignant	8.5.2 Carcinoma of bladder	C67.2-Lateral wall of bladder	672	8120	Malignant	Poorly differentiated; Grade III	3	Not a paired site	8120/3: Transitional cell carcinoma, NOS	8120/3: Transitional cell carcinoma, NOS	1	8120-8139: transitional cell papillomas and carcinomas	XI(f.8) Carcinomas of bladder	Urinary Bladder	Blank(s)	IV	4	Blank(s)	Blank(s)	Blank(s)	Blank(s)	T3a	3	N1	1	M0	0	RE+RN	RE+RN	Regional	2	Regional	60	2	4 or more regional lymph nodes removed	None; diagnosed at autopsy	Surgery performed	Blank(s)	Blank(s)	Blank(s)	100	0
55-59 years	Other (American Indian/AK Native, Asian/Pacific Islander)	3	Male	1	2007	Urinary Bladder	Malignant	8.5.2 Carcinoma of bladder	C67.8-Overlapping lesion of bladder	678	8120	Malignant	Undifferentiated; anaplastic; Grade IV	4	Not a paired site	8120/3: Transitional cell carcinoma, NOS	8120/3: Transitional cell carcinoma, NOS	1	8120-8139: transitional cell papillomas and carcinomas	XI(f.8) Carcinomas of bladder	Urinary Bladder	Blank(s)	II	2	Blank(s)	Blank(s)	Blank(s)	Blank(s)	T2NOS	2	N0	0	M0	0	L	L	Localized	3	Regional	61	2	4 or more regional lymph nodes removed	None; diagnosed at autopsy	Surgery performed	Blank(s)	Blank(s)	Blank(s)	0	0
65-69 years	White	1	Female	2	2007	Urinary Bladder	Malignant	8.5.2 Carcinoma of bladder	C67.9-Bladder, NOS	679	8120	Malignant	Undifferentiated; anaplastic; Grade IV	4	Not a paired site	8120/3: Transitional cell carcinoma, NOS	8120/3: Transitional cell carcinoma, NOS	1	8120-8139: transitional cell papillomas and carcinomas	XI(f.8) Carcinomas of bladder	Urinary Bladder	Blank(s)	II	2	Blank(s)	Blank(s)	Blank(s)	Blank(s)	T2a	2	N0	0	M0	0	L	L	Localized	3	Regional	71	3	4 or more regional lymph nodes removed	None; diagnosed at autopsy	Surgery performed	Blank(s)	Blank(s)	Blank(s)	0	0
65-69 years	White	1	Male	1	2007	Urinary Bladder	Malignant	8.5.2 Carcinoma of bladder	C67.9-Bladder, NOS	679	8120	Malignant	Poorly differentiated; Grade III	3	Not a paired site	8120/3: Transitional cell carcinoma, NOS	8120/3: Transitional cell carcinoma, NOS	1	8120-8139: transitional cell papillomas and carcinomas	XI(f.8) Carcinomas of bladder	Urinary Bladder	Blank(s)	IV	4	Blank(s)	Blank(s)	Blank(s)	Blank(s)	T3b	3	N1	1	M0	0	RE+RN	RE+RN	Regional	2	Regional	61	2	4 or more regional lymph nodes removed	None; diagnosed at autopsy	Surgery performed	Blank(s)	Blank(s)	Blank(s)	100	0
70-74 years	White	1	Male	1	2010	Urinary Bladder	Malignant	8.5.2 Carcinoma of bladder	C67.9-Bladder, NOS	679	8120	Malignant	Undifferentiated; anaplastic; Grade IV	4	Not a paired site	8120/3: Transitional cell carcinoma, NOS	8120/3: Transitional cell carcinoma, NOS	1	8120-8139: transitional cell papillomas and carcinomas	XI(f.8) Carcinomas of bladder	Urinary Bladder	II	II	2	Blank(s)	T2b	N0	M0	T2b	2	N0	0	M0	0	L	L	Localized	3	Regional	60	2	4 or more regional lymph nodes removed	None; diagnosed at autopsy	Surgery performed	Blank(s)	Blank(s)	Blank(s)	0	0
60-64 years	Other (American Indian/AK Native, Asian/Pacific Islander)	3	Male	1	2008	Urinary Bladder	Malignant	8.5.2 Carcinoma of bladder	C67.9-Bladder, NOS	679	8120	Malignant	Moderately differentiated; Grade II	2	Not a paired site	8120/3: Transitional cell carcinoma, NOS	8120/3: Transitional cell carcinoma, NOS	1	8120-8139: transitional cell papillomas and carcinomas	XI(f.8) Carcinomas of bladder	Urinary Bladder	Blank(s)	III	3	Blank(s)	Blank(s)	Blank(s)	Blank(s)	T3a	3	N0	0	M0	0	RE	RE	Regional	2	Regional	62	2	4 or more regional lymph nodes removed	None; diagnosed at autopsy	Surgery performed	Blank(s)	Blank(s)	Blank(s)	0	0
75-79 years	White	1	Male	1	2008	Urinary Bladder	Malignant	8.5.2 Carcinoma of bladder	C67.9-Bladder, NOS	679	8120	Malignant	Undifferentiated; anaplastic; Grade IV	4	Not a paired site	8120/3: Transitional cell carcinoma, NOS	8120/3: Transitional cell carcinoma, NOS	1	8120-8139: transitional cell papillomas and carcinomas	XI(f.8) Carcinomas of bladder	Urinary Bladder	Blank(s)	III	3	Blank(s)	Blank(s)	Blank(s)	Blank(s)	T3a	3	N0	0	M0	0	RE	RE	Regional	2	Regional	60	2	4 or more regional lymph nodes removed	None; diagnosed at autopsy	Surgery performed	Blank(s)	Blank(s)	Blank(s)	0	0
50-54 years	White	1	Male	1	2007	Urinary Bladder	Malignant	8.5.2 Carcinoma of bladder	C67.2-Lateral wall of bladder	672	8120	Malignant	Undifferentiated; anaplastic; Grade IV	4	Not a paired site	8120/3: Transitional cell carcinoma, NOS	8120/3: Transitional cell carcinoma, NOS	1	8120-8139: transitional cell papillomas and carcinomas	XI(f.8) Carcinomas of bladder	Urinary Bladder	Blank(s)	III	3	Blank(s)	Blank(s)	Blank(s)	Blank(s)	T3a	3	N0	0	M0	0	RE	RE	Regional	2	Regional	60	2	4 or more regional lymph nodes removed	None; diagnosed at autopsy	Surgery performed	Blank(s)	Blank(s)	Blank(s)	0	0
65-69 years	Black	2	Male	1	2011	Urinary Bladder	Malignant	8.5.2 Carcinoma of bladder	C67.5-Bladder neck	675	8120	Malignant	Undifferentiated; anaplastic; Grade IV	4	Not a paired site	8120/3: Transitional cell carcinoma, NOS	8120/3: Transitional cell carcinoma, NOS	1	8120-8139: transitional cell papillomas and carcinomas	XI(f.8) Carcinomas of bladder	Urinary Bladder	IV	IV	4	Blank(s)	T4b	N0	M0	T4b	4	N0	0	M0	0	D	D	Distant	4	Distant	61	2	4 or more regional lymph nodes removed	None; diagnosed at autopsy	Surgery performed	Blank(s)	Blank(s)	Blank(s)	0	0
65-69 years	White	1	Male	1	2013	Urinary Bladder	Malignant	8.5.2 Carcinoma of bladder	C67.9-Bladder, NOS	679	8120	Malignant	Poorly differentiated; Grade III	3	Not a paired site	8120/3: Transitional cell carcinoma, NOS	8120/3: Transitional cell carcinoma, NOS	1	8120-8139: transitional cell papillomas and carcinomas	XI(f.8) Carcinomas of bladder	Urinary Bladder	II	II	2	Blank(s)	T2NOS	N0	M0	T2NOS	2	N0	0	M0	0	L	L	Localized	3	Regional	61	2	4 or more regional lymph nodes removed	None; diagnosed at autopsy	Surgery performed	Blank(s)	Blank(s)	Blank(s)	0	0
45-49 years	White	1	Male	1	2007	Urinary Bladder	Malignant	8.5.2 Carcinoma of bladder	C67.2-Lateral wall of bladder	672	8120	Malignant	Poorly differentiated; Grade III	3	Not a paired site	8120/3: Transitional cell carcinoma, NOS	8120/3: Transitional cell carcinoma, NOS	1	8120-8139: transitional cell papillomas and carcinomas	XI(f.8) Carcinomas of bladder	Urinary Bladder	Blank(s)	II	2	Blank(s)	Blank(s)	Blank(s)	Blank(s)	T2b	2	N0	0	M0	0	L	L	Localized	3	Regional	61	2	4 or more regional lymph nodes removed	None; diagnosed at autopsy	Surgery performed	Blank(s)	Blank(s)	Blank(s)	0	0
75-79 years	Black	2	Male	1	2007	Urinary Bladder	Malignant	8.5.2 Carcinoma of bladder	C67.2-Lateral wall of bladder	672	8246	Malignant	Poorly differentiated; Grade III	3	Not a paired site	8246/3: Neuroendocrine carcinoma, NOS	8246/3: Neuroendocrine carcinoma, NOS	5	8140-8389: adenomas and adenocarcinomas	XI(f.8) Carcinomas of bladder	Urinary Bladder	Blank(s)	II	2	Blank(s)	Blank(s)	Blank(s)	Blank(s)	T2NOS	2	N0	0	M0	0	L	L	Localized	3	Regional	61	2	4 or more regional lymph nodes removed	None; diagnosed at autopsy	Surgery performed	Blank(s)	Blank(s)	Blank(s)	0	0
60-64 years	Black	2	Male	1	2007	Urinary Bladder	Malignant	8.5.2 Carcinoma of bladder	C67.9-Bladder, NOS	679	8130	Malignant	Undifferentiated; anaplastic; Grade IV	4	Not a paired site	8130/3: Papillary transitional cell carcinoma	8130/3: Papillary transitional cell carcinoma	1	8120-8139: transitional cell papillomas and carcinomas	XI(f.8) Carcinomas of bladder	Urinary Bladder	Blank(s)	IV	4	Blank(s)	Blank(s)	Blank(s)	Blank(s)	T3a	3	N1	1	M0	0	RE+RN	RE+RN	Regional	2	Regional	60	2	1 to 3 regional lymph nodes removed	None; diagnosed at autopsy	Surgery performed	Blank(s)	Blank(s)	Blank(s)	505	0
85+ years	White	1	Male	1	2007	Urinary Bladder	Malignant	8.5.2 Carcinoma of bladder	C67.9-Bladder, NOS	679	8130	Malignant	Undifferentiated; anaplastic; Grade IV	4	Not a paired site	8130/3: Papillary transitional cell carcinoma	8130/3: Papillary transitional cell carcinoma	1	8120-8139: transitional cell papillomas and carcinomas	XI(f.8) Carcinomas of bladder	Urinary Bladder	Blank(s)	III	3	Blank(s)	Blank(s)	Blank(s)	Blank(s)	T3a	3	N0	0	M0	0	RE	RE	Regional	2	Regional	61	2	4 or more regional lymph nodes removed	None; diagnosed at autopsy	Surgery performed	Blank(s)	Blank(s)	Blank(s)	0	0
80-84 years	White	1	Male	1	2007	Urinary Bladder	Malignant	8.5.2 Carcinoma of bladder	C67.2-Lateral wall of bladder	672	8130	Malignant	Undifferentiated; anaplastic; Grade IV	4	Not a paired site	8130/3: Papillary transitional cell carcinoma	8130/3: Papillary transitional cell carcinoma	1	8120-8139: transitional cell papillomas and carcinomas	XI(f.8) Carcinomas of bladder	Urinary Bladder	Blank(s)	III	3	Blank(s)	Blank(s)	Blank(s)	Blank(s)	T4a	4	N0	0	M0	0	RE	RE	Regional	2	Regional	73	3	1 to 3 regional lymph nodes removed	None; diagnosed at autopsy	Surgery performed	Blank(s)	Blank(s)	Blank(s)	0	0
60-64 years	White	1	Male	1	2007	Urinary Bladder	Malignant	8.5.2 Carcinoma of bladder	C67.9-Bladder, NOS	679	8120	Malignant	Undifferentiated; anaplastic; Grade IV	4	Not a paired site	8120/3: Transitional cell carcinoma, NOS	8120/3: Transitional cell carcinoma, NOS	1	8120-8139: transitional cell papillomas and carcinomas	XI(f.8) Carcinomas of bladder	Urinary Bladder	Blank(s)	III	3	Blank(s)	Blank(s)	Blank(s)	Blank(s)	T3a	3	N0	0	M0	0	RE	RE	Regional	2	Regional	61	2	1 to 3 regional lymph nodes removed	None; diagnosed at autopsy	Surgery performed	Blank(s)	Blank(s)	Blank(s)	0	0
65-69 years	White	1	Female	2	2007	Urinary Bladder	Malignant	8.5.2 Carcinoma of bladder	C67.9-Bladder, NOS	679	8130	Malignant	Undifferentiated; anaplastic; Grade IV	4	Not a paired site	8130/3: Papillary transitional cell carcinoma	8130/3: Papillary transitional cell carcinoma	1	8120-8139: transitional cell papillomas and carcinomas	XI(f.8) Carcinomas of bladder	Urinary Bladder	Blank(s)	II	2	Blank(s)	Blank(s)	Blank(s)	Blank(s)	T2b	2	N0	0	M0	0	L	L	Localized	3	Regional	60	2	4 or more regional lymph nodes removed	None; diagnosed at autopsy	Surgery performed	Blank(s)	Blank(s)	Blank(s)	0	0
70-74 years	White	1	Male	1	2007	Urinary Bladder	Malignant	8.5.2 Carcinoma of bladder	C67.1-Dome of bladder	671	8120	Malignant	Poorly differentiated; Grade III	3	Not a paired site	8120/3: Transitional cell carcinoma, NOS	8120/3: Transitional cell carcinoma, NOS	1	8120-8139: transitional cell papillomas and carcinomas	XI(f.8) Carcinomas of bladder	Urinary Bladder	Blank(s)	IV	4	Blank(s)	Blank(s)	Blank(s)	Blank(s)	T3a	3	N1	1	M0	0	RE+RN	RE+RN	Regional	2	Regional	61	2	4 or more regional lymph nodes removed	None; diagnosed at autopsy	Surgery performed	Blank(s)	Blank(s)	Blank(s)	100	0
70-74 years	Other (American Indian/AK Native, Asian/Pacific Islander)	3	Male	1	2007	Urinary Bladder	Malignant	8.5.2 Carcinoma of bladder	C67.9-Bladder, NOS	679	8130	Malignant	Poorly differentiated; Grade III	3	Not a paired site	8130/3: Papillary transitional cell carcinoma	8130/3: Papillary transitional cell carcinoma	1	8120-8139: transitional cell papillomas and carcinomas	XI(f.8) Carcinomas of bladder	Urinary Bladder	Blank(s)	II	2	Blank(s)	Blank(s)	Blank(s)	Blank(s)	T2b	2	N0	0	M0	0	L	L	Localized	3	Regional	61	2	4 or more regional lymph nodes removed	None; diagnosed at autopsy	Surgery performed	Blank(s)	Blank(s)	Blank(s)	0	0
60-64 years	White	1	Male	1	2007	Urinary Bladder	Malignant	8.5.2 Carcinoma of bladder	C67.3-Anterior wall of bladder	673	8120	Malignant	Undifferentiated; anaplastic; Grade IV	4	Not a paired site	8120/3: Transitional cell carcinoma, NOS	8120/3: Transitional cell carcinoma, NOS	1	8120-8139: transitional cell papillomas and carcinomas	XI(f.8) Carcinomas of bladder	Urinary Bladder	Blank(s)	IV	4	Blank(s)	Blank(s)	Blank(s)	Blank(s)	T4a	4	N2	2	M0	0	RE+RN	RE+RN	Regional	2	Regional	60	2	1 to 3 regional lymph nodes removed	None; diagnosed at autopsy	Surgery performed	Blank(s)	Blank(s)	Blank(s)	200	0
75-79 years	White	1	Male	1	2007	Urinary Bladder	Malignant	8.5.2 Carcinoma of bladder	C67.8-Overlapping lesion of bladder	678	8490	Malignant	Undifferentiated; anaplastic; Grade IV	4	Not a paired site	8490/3: Signet ring cell carcinoma	8490/3: Signet ring cell carcinoma	6	8440-8499: cystic, mucinous and serous neoplasms	XI(f.8) Carcinomas of bladder	Urinary Bladder	Blank(s)	III	3	Blank(s)	Blank(s)	Blank(s)	Blank(s)	T4a	4	N0	0	M0	0	RE	RE	Regional	2	Regional	60	2	4 or more regional lymph nodes removed	None; diagnosed at autopsy	Surgery performed	Blank(s)	Blank(s)	Blank(s)	0	0
80-84 years	White	1	Female	2	2007	Urinary Bladder	Malignant	8.5.2 Carcinoma of bladder	C67.9-Bladder, NOS	679	8120	Malignant	Undifferentiated; anaplastic; Grade IV	4	Not a paired site	8120/3: Transitional cell carcinoma, NOS	8120/3: Transitional cell carcinoma, NOS	1	8120-8139: transitional cell papillomas and carcinomas	XI(f.8) Carcinomas of bladder	Urinary Bladder	Blank(s)	II	2	Blank(s)	Blank(s)	Blank(s)	Blank(s)	T2b	2	N0	0	M0	0	L	L	Localized	3	Regional	71	3	4 or more regional lymph nodes removed	None; diagnosed at autopsy	Surgery performed	Blank(s)	Blank(s)	Blank(s)	0	0
60-64 years	White	1	Male	1	2009	Urinary Bladder	Malignant	8.5.2 Carcinoma of bladder	C67.8-Overlapping lesion of bladder	678	8120	Malignant	Undifferentiated; anaplastic; Grade IV	4	Not a paired site	8120/3: Transitional cell carcinoma, NOS	8120/3: Transitional cell carcinoma, NOS	1	8120-8139: transitional cell papillomas and carcinomas	XI(f.8) Carcinomas of bladder	Urinary Bladder	Blank(s)	II	2	Blank(s)	Blank(s)	Blank(s)	Blank(s)	T2NOS	2	N0	0	M0	0	L	L	Localized	3	Regional	60	2	None	None; diagnosed at autopsy	Surgery performed	Blank(s)	Blank(s)	Blank(s)	0	0
50-54 years	White	1	Male	1	2007	Urinary Bladder	Malignant	8.5.2 Carcinoma of bladder	C67.9-Bladder, NOS	679	8130	Malignant	Undifferentiated; anaplastic; Grade IV	4	Not a paired site	8130/3: Papillary transitional cell carcinoma	8130/3: Papillary transitional cell carcinoma	1	8120-8139: transitional cell papillomas and carcinomas	XI(f.8) Carcinomas of bladder	Urinary Bladder	Blank(s)	II	2	Blank(s)	Blank(s)	Blank(s)	Blank(s)	T2NOS	2	N0	0	M0	0	L	L	Localized	3	Regional	61	2	4 or more regional lymph nodes removed	None; diagnosed at autopsy	Surgery performed	Blank(s)	Blank(s)	Blank(s)	0	0
75-79 years	White	1	Male	1	2014	Urinary Bladder	Malignant	8.5.2 Carcinoma of bladder	C67.9-Bladder, NOS	679	8120	Malignant	Undifferentiated; anaplastic; Grade IV	4	Not a paired site	8120/3: Transitional cell carcinoma, NOS	8120/3: Transitional cell carcinoma, NOS	1	8120-8139: transitional cell papillomas and carcinomas	XI(f.8) Carcinomas of bladder	Urinary Bladder	IV	IV	4	Blank(s)	T3a	N3	M0	T3a	3	N2	2	M1	1	D	D	Distant	4	Distant	71	3	4 or more regional lymph nodes removed	None; diagnosed at autopsy	Surgery performed	Blank(s)	Blank(s)	Blank(s)	450	0
65-69 years	White	1	Male	1	2007	Urinary Bladder	Malignant	8.5.2 Carcinoma of bladder	C67.9-Bladder, NOS	679	8130	Malignant	Poorly differentiated; Grade III	3	Not a paired site	8130/3: Papillary transitional cell carcinoma	8130/3: Papillary transitional cell carcinoma	1	8120-8139: transitional cell papillomas and carcinomas	XI(f.8) Carcinomas of bladder	Urinary Bladder	Blank(s)	II	2	Blank(s)	Blank(s)	Blank(s)	Blank(s)	T2NOS	2	N0	0	M0	0	L	L	Localized	3	Regional	60	2	4 or more regional lymph nodes removed	None; diagnosed at autopsy	Surgery performed	Blank(s)	Blank(s)	Blank(s)	0	0
60-64 years	White	1	Male	1	2007	Urinary Bladder	Malignant	8.5.2 Carcinoma of bladder	C67.9-Bladder, NOS	679	8131	Malignant	Poorly differentiated; Grade III	3	Not a paired site	8131/3: Transitional cell carcinoma, micropapillary	8131/3: Transitional cell carcinoma, micropapillary	1	8120-8139: transitional cell papillomas and carcinomas	XI(f.8) Carcinomas of bladder	Urinary Bladder	Blank(s)	IV	4	Blank(s)	Blank(s)	Blank(s)	Blank(s)	T3b	3	N1	1	M0	0	RE+RN	RE+RN	Regional	2	Regional	61	2	4 or more regional lymph nodes removed	None; diagnosed at autopsy	Surgery performed	Blank(s)	Blank(s)	Blank(s)	100	0
60-64 years	White	1	Male	1	2008	Urinary Bladder	Malignant	8.5.2 Carcinoma of bladder	C67.9-Bladder, NOS	679	8120	Malignant	Poorly differentiated; Grade III	3	Not a paired site	8120/3: Transitional cell carcinoma, NOS	8120/3: Transitional cell carcinoma, NOS	1	8120-8139: transitional cell papillomas and carcinomas	XI(f.8) Carcinomas of bladder	Urinary Bladder	Blank(s)	III	3	Blank(s)	Blank(s)	Blank(s)	Blank(s)	T3a	3	N0	0	M0	0	RE	RE	Regional	2	Regional	61	2	4 or more regional lymph nodes removed	None; diagnosed at autopsy	Surgery performed	Blank(s)	Blank(s)	Blank(s)	0	0
60-64 years	Other (American Indian/AK Native, Asian/Pacific Islander)	3	Male	1	2008	Urinary Bladder	Malignant	8.5.2 Carcinoma of bladder	C67.4-Posterior wall of bladder	674	8120	Malignant	Poorly differentiated; Grade III	3	Not a paired site	8120/3: Transitional cell carcinoma, NOS	8120/3: Transitional cell carcinoma, NOS	1	8120-8139: transitional cell papillomas and carcinomas	XI(f.8) Carcinomas of bladder	Urinary Bladder	Blank(s)	IV	4	Blank(s)	Blank(s)	Blank(s)	Blank(s)	T3a	3	N1	1	M0	0	RE+RN	RE+RN	Regional	2	Regional	60	2	4 or more regional lymph nodes removed	None; diagnosed at autopsy	Surgery performed	Blank(s)	Blank(s)	Blank(s)	150	0
75-79 years	White	1	Male	1	2007	Urinary Bladder	Malignant	8.5.2 Carcinoma of bladder	C67.9-Bladder, NOS	679	8120	Malignant	Undifferentiated; anaplastic; Grade IV	4	Not a paired site	8120/3: Transitional cell carcinoma, NOS	8120/3: Transitional cell carcinoma, NOS	1	8120-8139: transitional cell papillomas and carcinomas	XI(f.8) Carcinomas of bladder	Urinary Bladder	Blank(s)	IV	4	Blank(s)	Blank(s)	Blank(s)	Blank(s)	T1	1	N1	1	M0	0	RN	RN	Regional	2	Regional	60	2	4 or more regional lymph nodes removed	None; diagnosed at autopsy	Surgery performed	Blank(s)	Blank(s)	Blank(s)	100	0
55-59 years	White	1	Male	1	2007	Urinary Bladder	Malignant	8.5.2 Carcinoma of bladder	C67.0-Trigone of bladder	670	8130	Malignant	Undifferentiated; anaplastic; Grade IV	4	Not a paired site	8130/3: Papillary transitional cell carcinoma	8130/3: Papillary transitional cell carcinoma	1	8120-8139: transitional cell papillomas and carcinomas	XI(f.8) Carcinomas of bladder	Urinary Bladder	Blank(s)	IV	4	Blank(s)	Blank(s)	Blank(s)	Blank(s)	T3a	3	N1	1	M0	0	RE+RN	RE+RN	Regional	2	Regional	61	2	4 or more regional lymph nodes removed	None; diagnosed at autopsy	Surgery performed	Blank(s)	Blank(s)	Blank(s)	100	0
60-64 years	White	1	Female	2	2007	Urinary Bladder	Malignant	8.5.2 Carcinoma of bladder	C67.2-Lateral wall of bladder	672	8120	Malignant	Undifferentiated; anaplastic; Grade IV	4	Not a paired site	8120/3: Transitional cell carcinoma, NOS	8120/3: Transitional cell carcinoma, NOS	1	8120-8139: transitional cell papillomas and carcinomas	XI(f.8) Carcinomas of bladder	Urinary Bladder	Blank(s)	III	3	Blank(s)	Blank(s)	Blank(s)	Blank(s)	T3a	3	N0	0	M0	0	RE	RE	Regional	2	Regional	71	3	4 or more regional lymph nodes removed	None; diagnosed at autopsy	Surgery performed	Blank(s)	Blank(s)	Blank(s)	0	0
70-74 years	White	1	Male	1	2007	Urinary Bladder	Malignant	8.5.2 Carcinoma of bladder	C67.3-Anterior wall of bladder	673	8120	Malignant	Undifferentiated; anaplastic; Grade IV	4	Not a paired site	8120/3: Transitional cell carcinoma, NOS	8120/3: Transitional cell carcinoma, NOS	1	8120-8139: transitional cell papillomas and carcinomas	XI(f.8) Carcinomas of bladder	Urinary Bladder	Blank(s)	II	2	Blank(s)	Blank(s)	Blank(s)	Blank(s)	T2NOS	2	N0	0	M0	0	L	L	Localized	3	Regional	61	2	4 or more regional lymph nodes removed	None; diagnosed at autopsy	Surgery performed	Blank(s)	Blank(s)	Blank(s)	0	0
60-64 years	White	1	Male	1	2007	Urinary Bladder	Malignant	8.5.2 Carcinoma of bladder	C67.9-Bladder, NOS	679	8120	Malignant	Undifferentiated; anaplastic; Grade IV	4	Not a paired site	8120/3: Transitional cell carcinoma, NOS	8120/3: Transitional cell carcinoma, NOS	1	8120-8139: transitional cell papillomas and carcinomas	XI(f.8) Carcinomas of bladder	Urinary Bladder	Blank(s)	II	2	Blank(s)	Blank(s)	Blank(s)	Blank(s)	T2a	2	N0	0	M0	0	L	L	Localized	3	Regional	61	2	4 or more regional lymph nodes removed	None; diagnosed at autopsy	Surgery performed	Blank(s)	Blank(s)	Blank(s)	0	0
70-74 years	White	1	Male	1	2008	Urinary Bladder	Malignant	8.5.2 Carcinoma of bladder	C67.9-Bladder, NOS	679	8120	Malignant	Poorly differentiated; Grade III	3	Not a paired site	8120/3: Transitional cell carcinoma, NOS	8120/3: Transitional cell carcinoma, NOS	1	8120-8139: transitional cell papillomas and carcinomas	XI(f.8) Carcinomas of bladder	Urinary Bladder	Blank(s)	II	2	Blank(s)	Blank(s)	Blank(s)	Blank(s)	T2a	2	N0	0	M0	0	L	L	Localized	3	Regional	61	2	4 or more regional lymph nodes removed	None; diagnosed at autopsy	Surgery performed	Blank(s)	Blank(s)	Blank(s)	0	0
50-54 years	White	1	Female	2	2008	Urinary Bladder	Malignant	8.5.2 Carcinoma of bladder	C67.2-Lateral wall of bladder	672	8130	Malignant	Undifferentiated; anaplastic; Grade IV	4	Not a paired site	8130/3: Papillary transitional cell carcinoma	8130/3: Papillary transitional cell carcinoma	1	8120-8139: transitional cell papillomas and carcinomas	XI(f.8) Carcinomas of bladder	Urinary Bladder	Blank(s)	IV	4	Blank(s)	Blank(s)	Blank(s)	Blank(s)	T2NOS	2	N1	1	M0	0	RN	RN	Regional	2	Regional	71	3	4 or more regional lymph nodes removed	None; diagnosed at autopsy	Surgery performed	Blank(s)	Blank(s)	Blank(s)	500	0
60-64 years	White	1	Female	2	2007	Urinary Bladder	Malignant	8.5.2 Carcinoma of bladder	C67.9-Bladder, NOS	679	8130	Malignant	Undifferentiated; anaplastic; Grade IV	4	Not a paired site	8130/3: Papillary transitional cell carcinoma	8130/3: Papillary transitional cell carcinoma	1	8120-8139: transitional cell papillomas and carcinomas	XI(f.8) Carcinomas of bladder	Urinary Bladder	Blank(s)	IV	4	Blank(s)	Blank(s)	Blank(s)	Blank(s)	T3a	3	N2	2	M1	1	D	D	Distant	4	Distant	71	3	4 or more regional lymph nodes removed	None; diagnosed at autopsy	Surgery performed	Blank(s)	Blank(s)	Blank(s)	250	40
55-59 years	White	1	Male	1	2010	Urinary Bladder	Malignant	8.5.2 Carcinoma of bladder	C67.4-Posterior wall of bladder	674	8120	Malignant	Undifferentiated; anaplastic; Grade IV	4	Not a paired site	8120/3: Transitional cell carcinoma, NOS	8120/3: Transitional cell carcinoma, NOS	1	8120-8139: transitional cell papillomas and carcinomas	XI(f.8) Carcinomas of bladder	Urinary Bladder	II	II	2	Blank(s)	T2a	N0	M0	T2a	2	N0	0	M0	0	L	L	Localized	3	Regional	61	2	4 or more regional lymph nodes removed	None; diagnosed at autopsy	Surgery performed	Blank(s)	Blank(s)	Blank(s)	0	0
85+ years	Black	2	Female	2	2007	Urinary Bladder	Malignant	8.5.2 Carcinoma of bladder	C67.9-Bladder, NOS	679	8481	Malignant	Poorly differentiated; Grade III	3	Not a paired site	8481/3: Mucin-producing adenocarcinoma	8481/3: Mucin-producing adenocarcinoma	3	8440-8499: cystic, mucinous and serous neoplasms	XI(f.8) Carcinomas of bladder	Urinary Bladder	Blank(s)	IV	4	Blank(s)	Blank(s)	Blank(s)	Blank(s)	T3a	3	N1	1	M1	1	D	D	Distant	4	Distant	71	3	4 or more regional lymph nodes removed	None; diagnosed at autopsy	Surgery performed	Blank(s)	Blank(s)	Blank(s)	150	40
75-79 years	Black	2	Female	2	2007	Urinary Bladder	Malignant	8.5.2 Carcinoma of bladder	C67.9-Bladder, NOS	679	8120	Malignant	Poorly differentiated; Grade III	3	Not a paired site	8120/3: Transitional cell carcinoma, NOS	8120/3: Transitional cell carcinoma, NOS	1	8120-8139: transitional cell papillomas and carcinomas	XI(f.8) Carcinomas of bladder	Urinary Bladder	Blank(s)	IV	4	Blank(s)	Blank(s)	Blank(s)	Blank(s)	T4a	4	N1	1	M0	0	RE+RN	RE+RN	Regional	2	Regional	71	3	1 to 3 regional lymph nodes removed	Non-primary surgical procedure to other regional sites	Surgery performed	Blank(s)	Blank(s)	Blank(s)	100	0
70-74 years	White	1	Male	1	2008	Urinary Bladder	Malignant	8.5.2 Carcinoma of bladder	C67.9-Bladder, NOS	679	8120	Malignant	Undifferentiated; anaplastic; Grade IV	4	Not a paired site	8120/3: Transitional cell carcinoma, NOS	8120/3: Transitional cell carcinoma, NOS	1	8120-8139: transitional cell papillomas and carcinomas	XI(f.8) Carcinomas of bladder	Urinary Bladder	Blank(s)	II	2	Blank(s)	Blank(s)	Blank(s)	Blank(s)	T2NOS	2	N0	0	M0	0	L	L	Localized	3	Regional	61	2	None	None; diagnosed at autopsy	Surgery performed	Blank(s)	Blank(s)	Blank(s)	0	0
65-69 years	White	1	Male	1	2007	Urinary Bladder	Malignant	8.5.2 Carcinoma of bladder	C67.9-Bladder, NOS	679	8120	Malignant	Undifferentiated; anaplastic; Grade IV	4	Not a paired site	8120/3: Transitional cell carcinoma, NOS	8120/3: Transitional cell carcinoma, NOS	1	8120-8139: transitional cell papillomas and carcinomas	XI(f.8) Carcinomas of bladder	Urinary Bladder	Blank(s)	IV	4	Blank(s)	Blank(s)	Blank(s)	Blank(s)	T3b	3	N1	1	M0	0	RE+RN	RE+RN	Regional	2	Regional	61	2	Number of regional lymph nodes removed unknown	None; diagnosed at autopsy	Surgery performed	Blank(s)	Blank(s)	Blank(s)	100	0
60-64 years	White	1	Male	1	2007	Urinary Bladder	Malignant	8.5.2 Carcinoma of bladder	C67.9-Bladder, NOS	679	8130	Malignant	Undifferentiated; anaplastic; Grade IV	4	Not a paired site	8130/3: Papillary transitional cell carcinoma	8130/3: Papillary transitional cell carcinoma	1	8120-8139: transitional cell papillomas and carcinomas	XI(f.8) Carcinomas of bladder	Urinary Bladder	Blank(s)	II	2	Blank(s)	Blank(s)	Blank(s)	Blank(s)	T2a	2	N0	0	M0	0	L	L	Localized	3	Regional	60	2	None	None; diagnosed at autopsy	Surgery performed	Blank(s)	Blank(s)	Blank(s)	0	0
80-84 years	White	1	Male	1	2008	Urinary Bladder	Malignant	8.5.2 Carcinoma of bladder	C67.8-Overlapping lesion of bladder	678	8120	Malignant	Undifferentiated; anaplastic; Grade IV	4	Not a paired site	8120/3: Transitional cell carcinoma, NOS	8120/3: Transitional cell carcinoma, NOS	1	8120-8139: transitional cell papillomas and carcinomas	XI(f.8) Carcinomas of bladder	Urinary Bladder	Blank(s)	III	3	Blank(s)	Blank(s)	Blank(s)	Blank(s)	T3a	3	N0	0	M0	0	RE	RE	Regional	2	Regional	61	2	1 to 3 regional lymph nodes removed	None; diagnosed at autopsy	Surgery performed	Blank(s)	Blank(s)	Blank(s)	0	0
75-79 years	White	1	Female	2	2008	Urinary Bladder	Malignant	8.5.2 Carcinoma of bladder	C67.2-Lateral wall of bladder	672	8041	Malignant	Undifferentiated; anaplastic; Grade IV	4	Not a paired site	8041/3: Small cell carcinoma, NOS	8041/3: Small cell carcinoma, NOS	4	8010-8049: epithelial neoplasms, NOS	XI(f.8) Carcinomas of bladder	Urinary Bladder	Blank(s)	III	3	Blank(s)	Blank(s)	Blank(s)	Blank(s)	T3a	3	N0	0	M0	0	RE	RE	Regional	2	Regional	50	1	1 to 3 regional lymph nodes removed	None; diagnosed at autopsy	Surgery performed	Blank(s)	Blank(s)	Blank(s)	0	0
85+ years	White	1	Female	2	2009	Urinary Bladder	Malignant	8.5.2 Carcinoma of bladder	C67.2-Lateral wall of bladder	672	8120	Malignant	Undifferentiated; anaplastic; Grade IV	4	Not a paired site	8120/3: Transitional cell carcinoma, NOS	8120/3: Transitional cell carcinoma, NOS	1	8120-8139: transitional cell papillomas and carcinomas	XI(f.8) Carcinomas of bladder	Urinary Bladder	Blank(s)	II	2	Blank(s)	Blank(s)	Blank(s)	Blank(s)	T2b	2	N0	0	M0	0	L	L	Localized	3	Regional	61	2	4 or more regional lymph nodes removed	None; diagnosed at autopsy	Surgery performed	Blank(s)	Blank(s)	Blank(s)	0	0
85+ years	Other (American Indian/AK Native, Asian/Pacific Islander)	3	Female	2	2008	Urinary Bladder	Malignant	8.5.2 Carcinoma of bladder	C67.9-Bladder, NOS	679	8130	Malignant	Undifferentiated; anaplastic; Grade IV	4	Not a paired site	8130/3: Papillary transitional cell carcinoma	8130/3: Papillary transitional cell carcinoma	1	8120-8139: transitional cell papillomas and carcinomas	XI(f.8) Carcinomas of bladder	Urinary Bladder	Blank(s)	IV	4	Blank(s)	Blank(s)	Blank(s)	Blank(s)	T3b	3	N1	1	M0	0	RE+RN	RE+RN	Regional	2	Regional	71	3	4 or more regional lymph nodes removed	None; diagnosed at autopsy	Surgery performed	Blank(s)	Blank(s)	Blank(s)	100	0
65-69 years	White	1	Male	1	2008	Urinary Bladder	Malignant	8.5.2 Carcinoma of bladder	C67.6-Ureteric orifice	676	8120	Malignant	Poorly differentiated; Grade III	3	Not a paired site	8120/3: Transitional cell carcinoma, NOS	8120/3: Transitional cell carcinoma, NOS	1	8120-8139: transitional cell papillomas and carcinomas	XI(f.8) Carcinomas of bladder	Urinary Bladder	Blank(s)	IV	4	Blank(s)	Blank(s)	Blank(s)	Blank(s)	T3a	3	N2	2	M0	0	RE+RN	RE+RN	Regional	2	Regional	60	2	4 or more regional lymph nodes removed	None; diagnosed at autopsy	Surgery performed	Blank(s)	Blank(s)	Blank(s)	250	0
55-59 years	Other (American Indian/AK Native, Asian/Pacific Islander)	3	Male	1	2007	Urinary Bladder	Malignant	8.5.2 Carcinoma of bladder	C67.5-Bladder neck	675	8120	Malignant	Undifferentiated; anaplastic; Grade IV	4	Not a paired site	8120/3: Transitional cell carcinoma, NOS	8120/3: Transitional cell carcinoma, NOS	1	8120-8139: transitional cell papillomas and carcinomas	XI(f.8) Carcinomas of bladder	Urinary Bladder	Blank(s)	II	2	Blank(s)	Blank(s)	Blank(s)	Blank(s)	T2NOS	2	N0	0	M0	0	L	L	Localized	3	Regional	61	2	4 or more regional lymph nodes removed	None; diagnosed at autopsy	Surgery performed	Blank(s)	Blank(s)	Blank(s)	0	0
80-84 years	Other (American Indian/AK Native, Asian/Pacific Islander)	3	Male	1	2008	Urinary Bladder	Malignant	8.5.2 Carcinoma of bladder	C67.9-Bladder, NOS	679	8120	Malignant	Poorly differentiated; Grade III	3	Not a paired site	8120/3: Transitional cell carcinoma, NOS	8120/3: Transitional cell carcinoma, NOS	1	8120-8139: transitional cell papillomas and carcinomas	XI(f.8) Carcinomas of bladder	Urinary Bladder	Blank(s)	IV	4	Blank(s)	Blank(s)	Blank(s)	Blank(s)	T3a	3	N1	1	M0	0	RE+RN	RE+RN	Regional	2	Regional	60	2	4 or more regional lymph nodes removed	Non-primary surgical procedure to distant site	Surgery performed	Blank(s)	Blank(s)	Blank(s)	100	0
75-79 years	White	1	Male	1	2008	Urinary Bladder	Malignant	8.5.2 Carcinoma of bladder	C67.5-Bladder neck	675	8120	Malignant	Undifferentiated; anaplastic; Grade IV	4	Not a paired site	8120/3: Transitional cell carcinoma, NOS	8120/3: Transitional cell carcinoma, NOS	1	8120-8139: transitional cell papillomas and carcinomas	XI(f.8) Carcinomas of bladder	Urinary Bladder	Blank(s)	III	3	Blank(s)	Blank(s)	Blank(s)	Blank(s)	T3a	3	N0	0	M0	0	RE	RE	Regional	2	Regional	60	2	4 or more regional lymph nodes removed	None; diagnosed at autopsy	Surgery performed	Blank(s)	Blank(s)	Blank(s)	0	0
55-59 years	White	1	Female	2	2008	Urinary Bladder	Malignant	8.5.2 Carcinoma of bladder	C67.0-Trigone of bladder	670	8120	Malignant	Poorly differentiated; Grade III	3	Not a paired site	8120/3: Transitional cell carcinoma, NOS	8120/3: Transitional cell carcinoma, NOS	1	8120-8139: transitional cell papillomas and carcinomas	XI(f.8) Carcinomas of bladder	Urinary Bladder	Blank(s)	IV	4	Blank(s)	Blank(s)	Blank(s)	Blank(s)	T3a	3	N1	1	M0	0	RE+RN	RE+RN	Regional	2	Regional	61	2	4 or more regional lymph nodes removed	None; diagnosed at autopsy	Surgery performed	Blank(s)	Blank(s)	Blank(s)	100	0
85+ years	White	1	Male	1	2008	Urinary Bladder	Malignant	8.5.2 Carcinoma of bladder	C67.4-Posterior wall of bladder	674	8120	Malignant	Poorly differentiated; Grade III	3	Not a paired site	8120/3: Transitional cell carcinoma, NOS	8120/3: Transitional cell carcinoma, NOS	1	8120-8139: transitional cell papillomas and carcinomas	XI(f.8) Carcinomas of bladder	Urinary Bladder	Blank(s)	III	3	Blank(s)	Blank(s)	Blank(s)	Blank(s)	T3b	3	N0	0	M0	0	RE	RE	Regional	2	Regional	61	2	4 or more regional lymph nodes removed	None; diagnosed at autopsy	Surgery performed	Blank(s)	Blank(s)	Blank(s)	0	0
80-84 years	White	1	Male	1	2008	Urinary Bladder	Malignant	8.5.2 Carcinoma of bladder	C67.5-Bladder neck	675	8130	Malignant	Undifferentiated; anaplastic; Grade IV	4	Not a paired site	8130/3: Papillary transitional cell carcinoma	8130/3: Papillary transitional cell carcinoma	1	8120-8139: transitional cell papillomas and carcinomas	XI(f.8) Carcinomas of bladder	Urinary Bladder	Blank(s)	IV	4	Blank(s)	Blank(s)	Blank(s)	Blank(s)	T4a	4	N2	2	M0	0	RE+RN	RE+RN	Regional	2	Regional	61	2	4 or more regional lymph nodes removed	None; diagnosed at autopsy	Surgery performed	Blank(s)	Blank(s)	Blank(s)	200	0
75-79 years	White	1	Female	2	2008	Urinary Bladder	Malignant	8.5.2 Carcinoma of bladder	C67.9-Bladder, NOS	679	8120	Malignant	Undifferentiated; anaplastic; Grade IV	4	Not a paired site	8120/3: Transitional cell carcinoma, NOS	8120/3: Transitional cell carcinoma, NOS	1	8120-8139: transitional cell papillomas and carcinomas	XI(f.8) Carcinomas of bladder	Urinary Bladder	Blank(s)	IV	4	Blank(s)	Blank(s)	Blank(s)	Blank(s)	T2b	2	N2	2	M0	0	RN	RN	Regional	2	Regional	71	3	4 or more regional lymph nodes removed	Non-primary surgical procedure to other regional sites	Surgery performed	Blank(s)	Blank(s)	Blank(s)	200	0
75-79 years	Black	2	Female	2	2008	Urinary Bladder	Malignant	8.5.2 Carcinoma of bladder	C67.9-Bladder, NOS	679	8120	Malignant	Undifferentiated; anaplastic; Grade IV	4	Not a paired site	8120/3: Transitional cell carcinoma, NOS	8120/3: Transitional cell carcinoma, NOS	1	8120-8139: transitional cell papillomas and carcinomas	XI(f.8) Carcinomas of bladder	Urinary Bladder	Blank(s)	IV	4	Blank(s)	Blank(s)	Blank(s)	Blank(s)	T3a	3	N1	1	M0	0	RE+RN	RE+RN	Regional	2	Regional	61	2	4 or more regional lymph nodes removed	None; diagnosed at autopsy	Surgery performed	Blank(s)	Blank(s)	Blank(s)	100	0
75-79 years	White	1	Male	1	2008	Urinary Bladder	Malignant	8.5.2 Carcinoma of bladder	C67.9-Bladder, NOS	679	8120	Malignant	Poorly differentiated; Grade III	3	Not a paired site	8120/3: Transitional cell carcinoma, NOS	8120/3: Transitional cell carcinoma, NOS	1	8120-8139: transitional cell papillomas and carcinomas	XI(f.8) Carcinomas of bladder	Urinary Bladder	Blank(s)	II	2	Blank(s)	Blank(s)	Blank(s)	Blank(s)	T2NOS	2	N0	0	M0	0	L	L	Localized	3	Regional	61	2	4 or more regional lymph nodes removed	None; diagnosed at autopsy	Surgery performed	Blank(s)	Blank(s)	Blank(s)	0	0
65-69 years	White	1	Male	1	2012	Urinary Bladder	Malignant	8.5.2 Carcinoma of bladder	C67.4-Posterior wall of bladder	674	8120	Malignant	Undifferentiated; anaplastic; Grade IV	4	Not a paired site	8120/3: Transitional cell carcinoma, NOS	8120/3: Transitional cell carcinoma, NOS	1	8120-8139: transitional cell papillomas and carcinomas	XI(f.8) Carcinomas of bladder	Urinary Bladder	II	II	2	Blank(s)	T2NOS	N0	M0	T2NOS	2	N0	0	M0	0	L	L	Localized	3	Regional	71	3	4 or more regional lymph nodes removed	None; diagnosed at autopsy	Surgery performed	Blank(s)	Blank(s)	Blank(s)	0	0
75-79 years	White	1	Male	1	2008	Urinary Bladder	Malignant	8.5.2 Carcinoma of bladder	C67.9-Bladder, NOS	679	8120	Malignant	Poorly differentiated; Grade III	3	Not a paired site	8120/3: Transitional cell carcinoma, NOS	8120/3: Transitional cell carcinoma, NOS	1	8120-8139: transitional cell papillomas and carcinomas	XI(f.8) Carcinomas of bladder	Urinary Bladder	Blank(s)	II	2	Blank(s)	Blank(s)	Blank(s)	Blank(s)	T2a	2	N0	0	M0	0	L	L	Localized	3	Regional	61	2	4 or more regional lymph nodes removed	None; diagnosed at autopsy	Surgery performed	Blank(s)	Blank(s)	Blank(s)	0	0
65-69 years	White	1	Male	1	2008	Urinary Bladder	Malignant	8.5.2 Carcinoma of bladder	C67.4-Posterior wall of bladder	674	8071	Malignant	Well differentiated; Grade I	1	Not a paired site	8071/3: Squamous cell carcinoma, keratinizing, NOS	8071/3: Squamous cell carcinoma, keratinizing, NOS	2	8050-8089: squamous cell neoplasms	XI(f.8) Carcinomas of bladder	Urinary Bladder	Blank(s)	II	2	Blank(s)	Blank(s)	Blank(s)	Blank(s)	T2NOS	2	N0	0	M0	0	L	L	Localized	3	Regional	61	2	4 or more regional lymph nodes removed	None; diagnosed at autopsy	Surgery performed	Blank(s)	Blank(s)	Blank(s)	0	0
70-74 years	White	1	Male	1	2008	Urinary Bladder	Malignant	8.5.2 Carcinoma of bladder	C67.8-Overlapping lesion of bladder	678	8246	Malignant	Undifferentiated; anaplastic; Grade IV	4	Not a paired site	8246/3: Neuroendocrine carcinoma, NOS	8246/3: Neuroendocrine carcinoma, NOS	5	8140-8389: adenomas and adenocarcinomas	XI(f.8) Carcinomas of bladder	Urinary Bladder	Blank(s)	IV	4	Blank(s)	Blank(s)	Blank(s)	Blank(s)	T4a	4	N1	1	M0	0	RE+RN	RE+RN	Regional	2	Regional	60	2	1 to 3 regional lymph nodes removed	None; diagnosed at autopsy	Surgery performed	Blank(s)	Blank(s)	Blank(s)	500	0
70-74 years	White	1	Male	1	2008	Urinary Bladder	Malignant	8.5.2 Carcinoma of bladder	C67.2-Lateral wall of bladder	672	8130	Malignant	Poorly differentiated; Grade III	3	Not a paired site	8130/3: Papillary transitional cell carcinoma	8130/3: Papillary transitional cell carcinoma	1	8120-8139: transitional cell papillomas and carcinomas	XI(f.8) Carcinomas of bladder	Urinary Bladder	Blank(s)	I	1	Blank(s)	Blank(s)	Blank(s)	Blank(s)	T1	1	N0	0	M0	0	L	L	Localized	3	Localized	61	2	None	None; diagnosed at autopsy	Surgery performed	Blank(s)	Blank(s)	Blank(s)	0	0
80-84 years	White	1	Male	1	2008	Urinary Bladder	Malignant	8.5.2 Carcinoma of bladder	C67.0-Trigone of bladder	670	8120	Malignant	Poorly differentiated; Grade III	3	Not a paired site	8120/3: Transitional cell carcinoma, NOS	8120/3: Transitional cell carcinoma, NOS	1	8120-8139: transitional cell papillomas and carcinomas	XI(f.8) Carcinomas of bladder	Urinary Bladder	Blank(s)	IV	4	Blank(s)	Blank(s)	Blank(s)	Blank(s)	T4a	4	N2	2	M0	0	RE+RN	RE+RN	Regional	2	Regional	63	2	4 or more regional lymph nodes removed	None; diagnosed at autopsy	Surgery performed	Blank(s)	Blank(s)	Blank(s)	200	0
65-69 years	White	1	Male	1	2008	Urinary Bladder	Malignant	8.5.2 Carcinoma of bladder	C67.0-Trigone of bladder	670	8120	Malignant	Undifferentiated; anaplastic; Grade IV	4	Not a paired site	8120/3: Transitional cell carcinoma, NOS	8120/3: Transitional cell carcinoma, NOS	1	8120-8139: transitional cell papillomas and carcinomas	XI(f.8) Carcinomas of bladder	Urinary Bladder	Blank(s)	II	2	Blank(s)	Blank(s)	Blank(s)	Blank(s)	T2a	2	N0	0	M0	0	L	L	Localized	3	Regional	61	2	4 or more regional lymph nodes removed	None; diagnosed at autopsy	Surgery performed	Blank(s)	Blank(s)	Blank(s)	0	0
65-69 years	Black	2	Male	1	2008	Urinary Bladder	Malignant	8.5.2 Carcinoma of bladder	C67.0-Trigone of bladder	670	8120	Malignant	Undifferentiated; anaplastic; Grade IV	4	Not a paired site	8120/3: Transitional cell carcinoma, NOS	8120/3: Transitional cell carcinoma, NOS	1	8120-8139: transitional cell papillomas and carcinomas	XI(f.8) Carcinomas of bladder	Urinary Bladder	Blank(s)	IV	4	Blank(s)	Blank(s)	Blank(s)	Blank(s)	T4a	4	N1	1	M0	0	RE+RN	RE+RN	Regional	2	Regional	60	2	4 or more regional lymph nodes removed	None; diagnosed at autopsy	Surgery performed	Blank(s)	Blank(s)	Blank(s)	100	0
55-59 years	Other (American Indian/AK Native, Asian/Pacific Islander)	3	Male	1	2008	Urinary Bladder	Malignant	8.5.2 Carcinoma of bladder	C67.2-Lateral wall of bladder	672	8120	Malignant	Undifferentiated; anaplastic; Grade IV	4	Not a paired site	8120/3: Transitional cell carcinoma, NOS	8120/3: Transitional cell carcinoma, NOS	1	8120-8139: transitional cell papillomas and carcinomas	XI(f.8) Carcinomas of bladder	Urinary Bladder	Blank(s)	IV	4	Blank(s)	Blank(s)	Blank(s)	Blank(s)	T4b	4	N2	2	M0	0	RE+RN	RE+RN	Regional	2	Regional	61	2	4 or more regional lymph nodes removed	None; diagnosed at autopsy	Surgery performed	Blank(s)	Blank(s)	Blank(s)	250	0
75-79 years	White	1	Female	2	2008	Urinary Bladder	Malignant	8.5.2 Carcinoma of bladder	C67.1-Dome of bladder	671	8130	Malignant	Undifferentiated; anaplastic; Grade IV	4	Not a paired site	8130/3: Papillary transitional cell carcinoma	8130/3: Papillary transitional cell carcinoma	1	8120-8139: transitional cell papillomas and carcinomas	XI(f.8) Carcinomas of bladder	Urinary Bladder	Blank(s)	I	1	Blank(s)	Blank(s)	Blank(s)	Blank(s)	T1	1	N0	0	M0	0	L	L	Localized	3	Localized	61	2	4 or more regional lymph nodes removed	None; diagnosed at autopsy	Surgery performed	Blank(s)	Blank(s)	Blank(s)	0	0
55-59 years	White	1	Male	1	2008	Urinary Bladder	Malignant	8.5.2 Carcinoma of bladder	C67.1-Dome of bladder	671	8120	Malignant	Moderately differentiated; Grade II	2	Not a paired site	8120/3: Transitional cell carcinoma, NOS	8120/3: Transitional cell carcinoma, NOS	1	8120-8139: transitional cell papillomas and carcinomas	XI(f.8) Carcinomas of bladder	Urinary Bladder	Blank(s)	IV	4	Blank(s)	Blank(s)	Blank(s)	Blank(s)	T2b	2	N1	1	M0	0	RN	RN	Regional	2	Regional	61	2	4 or more regional lymph nodes removed	None; diagnosed at autopsy	Surgery performed	Blank(s)	Blank(s)	Blank(s)	100	0
70-74 years	White	1	Male	1	2008	Urinary Bladder	Malignant	8.5.2 Carcinoma of bladder	C67.9-Bladder, NOS	679	8120	Malignant	Poorly differentiated; Grade III	3	Not a paired site	8120/3: Transitional cell carcinoma, NOS	8120/3: Transitional cell carcinoma, NOS	1	8120-8139: transitional cell papillomas and carcinomas	XI(f.8) Carcinomas of bladder	Urinary Bladder	Blank(s)	IV	4	Blank(s)	Blank(s)	Blank(s)	Blank(s)	T4a	4	N2	2	M0	0	RE+RN	RE+RN	Regional	2	Regional	61	2	4 or more regional lymph nodes removed	None; diagnosed at autopsy	Surgery performed	Blank(s)	Blank(s)	Blank(s)	200	0
70-74 years	Black	2	Male	1	2008	Urinary Bladder	Malignant	8.5.2 Carcinoma of bladder	C67.0-Trigone of bladder	670	8120	Malignant	Undifferentiated; anaplastic; Grade IV	4	Not a paired site	8120/3: Transitional cell carcinoma, NOS	8120/3: Transitional cell carcinoma, NOS	1	8120-8139: transitional cell papillomas and carcinomas	XI(f.8) Carcinomas of bladder	Urinary Bladder	Blank(s)	III	3	Blank(s)	Blank(s)	Blank(s)	Blank(s)	T3b	3	N0	0	M0	0	RE	RE	Regional	2	Regional	60	2	None	None; diagnosed at autopsy	Surgery performed	Blank(s)	Blank(s)	Blank(s)	0	0
70-74 years	White	1	Female	2	2008	Urinary Bladder	Malignant	8.5.2 Carcinoma of bladder	C67.4-Posterior wall of bladder	674	8071	Malignant	Poorly differentiated; Grade III	3	Not a paired site	8071/3: Squamous cell carcinoma, keratinizing, NOS	8071/3: Squamous cell carcinoma, keratinizing, NOS	2	8050-8089: squamous cell neoplasms	XI(f.8) Carcinomas of bladder	Urinary Bladder	Blank(s)	IV	4	Blank(s)	Blank(s)	Blank(s)	Blank(s)	T3a	3	N1	1	M0	0	RE+RN	RE+RN	Regional	2	Regional	71	3	4 or more regional lymph nodes removed	None; diagnosed at autopsy	Surgery performed	Blank(s)	Blank(s)	Blank(s)	500	0
55-59 years	White	1	Male	1	2008	Urinary Bladder	Malignant	8.5.2 Carcinoma of bladder	C67.0-Trigone of bladder	670	8120	Malignant	Undifferentiated; anaplastic; Grade IV	4	Not a paired site	8120/3: Transitional cell carcinoma, NOS	8120/3: Transitional cell carcinoma, NOS	1	8120-8139: transitional cell papillomas and carcinomas	XI(f.8) Carcinomas of bladder	Urinary Bladder	Blank(s)	IV	4	Blank(s)	Blank(s)	Blank(s)	Blank(s)	T2a	2	N1	1	M0	0	RN	RN	Regional	2	Regional	61	2	4 or more regional lymph nodes removed	None; diagnosed at autopsy	Surgery performed	Blank(s)	Blank(s)	Blank(s)	100	0
75-79 years	White	1	Male	1	2008	Urinary Bladder	Malignant	8.5.2 Carcinoma of bladder	C67.2-Lateral wall of bladder	672	8120	Malignant	Undifferentiated; anaplastic; Grade IV	4	Not a paired site	8120/3: Transitional cell carcinoma, NOS	8120/3: Transitional cell carcinoma, NOS	1	8120-8139: transitional cell papillomas and carcinomas	XI(f.8) Carcinomas of bladder	Urinary Bladder	Blank(s)	III	3	Blank(s)	Blank(s)	Blank(s)	Blank(s)	T3a	3	N0	0	M0	0	RE	RE	Regional	2	Regional	60	2	Number of regional lymph nodes removed unknown	None; diagnosed at autopsy	Surgery performed	Blank(s)	Blank(s)	Blank(s)	0	0
65-69 years	White	1	Male	1	2008	Urinary Bladder	Malignant	8.5.2 Carcinoma of bladder	C67.8-Overlapping lesion of bladder	678	8120	Malignant	Undifferentiated; anaplastic; Grade IV	4	Not a paired site	8120/3: Transitional cell carcinoma, NOS	8120/3: Transitional cell carcinoma, NOS	1	8120-8139: transitional cell papillomas and carcinomas	XI(f.8) Carcinomas of bladder	Urinary Bladder	Blank(s)	III	3	Blank(s)	Blank(s)	Blank(s)	Blank(s)	T4a	4	N0	0	M0	0	RE	RE	Regional	2	Regional	60	2	4 or more regional lymph nodes removed	None; diagnosed at autopsy	Surgery performed	Blank(s)	Blank(s)	Blank(s)	0	0
70-74 years	White	1	Male	1	2008	Urinary Bladder	Malignant	8.5.2 Carcinoma of bladder	C67.2-Lateral wall of bladder	672	8130	Malignant	Undifferentiated; anaplastic; Grade IV	4	Not a paired site	8130/3: Papillary transitional cell carcinoma	8130/3: Papillary transitional cell carcinoma	1	8120-8139: transitional cell papillomas and carcinomas	XI(f.8) Carcinomas of bladder	Urinary Bladder	Blank(s)	IV	4	Blank(s)	Blank(s)	Blank(s)	Blank(s)	T2a	2	N1	1	M0	0	RN	RN	Regional	2	Regional	62	2	4 or more regional lymph nodes removed	None; diagnosed at autopsy	Surgery performed	Blank(s)	Blank(s)	Blank(s)	100	0
60-64 years	White	1	Female	2	2008	Urinary Bladder	Malignant	8.5.2 Carcinoma of bladder	C67.2-Lateral wall of bladder	672	8052	Malignant	Undifferentiated; anaplastic; Grade IV	4	Not a paired site	8052/3: Papillary squamous cell carcinoma	8052/3: Papillary squamous cell carcinoma	2	8050-8089: squamous cell neoplasms	XI(f.8) Carcinomas of bladder	Urinary Bladder	Blank(s)	II	2	Blank(s)	Blank(s)	Blank(s)	Blank(s)	T2b	2	N0	0	M0	0	L	L	Localized	3	Regional	50	1	1 to 3 regional lymph nodes removed	None; diagnosed at autopsy	Surgery performed	Blank(s)	Blank(s)	Blank(s)	0	0
65-69 years	White	1	Female	2	2008	Urinary Bladder	Malignant	8.5.2 Carcinoma of bladder	C67.3-Anterior wall of bladder	673	8071	Malignant	Well differentiated; Grade I	1	Not a paired site	8071/3: Squamous cell carcinoma, keratinizing, NOS	8071/3: Squamous cell carcinoma, keratinizing, NOS	2	8050-8089: squamous cell neoplasms	XI(f.8) Carcinomas of bladder	Urinary Bladder	Blank(s)	II	2	Blank(s)	Blank(s)	Blank(s)	Blank(s)	T2a	2	N0	0	M0	0	L	L	Localized	3	Regional	71	3	4 or more regional lymph nodes removed	None; diagnosed at autopsy	Surgery performed	Blank(s)	Blank(s)	Blank(s)	0	0
60-64 years	Other (American Indian/AK Native, Asian/Pacific Islander)	3	Male	1	2008	Urinary Bladder	Malignant	8.5.2 Carcinoma of bladder	C67.4-Posterior wall of bladder	674	8082	Malignant	Poorly differentiated; Grade III	3	Not a paired site	8082/3: Lymphoepithelial carcinoma	8082/3: Lymphoepithelial carcinoma	8	8050-8089: squamous cell neoplasms	XI(f.8) Carcinomas of bladder	Urinary Bladder	Blank(s)	IV	4	Blank(s)	Blank(s)	Blank(s)	Blank(s)	T4b	4	N0	0	M0	0	D	D	Distant	4	Distant	61	2	4 or more regional lymph nodes removed	Non-primary surgical procedure to other regional sites	Surgery performed	Blank(s)	Blank(s)	Blank(s)	0	0
45-49 years	Other (American Indian/AK Native, Asian/Pacific Islander)	3	Male	1	2008	Urinary Bladder	Malignant	8.5.2 Carcinoma of bladder	C67.9-Bladder, NOS	679	8130	Malignant	Undifferentiated; anaplastic; Grade IV	4	Not a paired site	8130/3: Papillary transitional cell carcinoma	8130/3: Papillary transitional cell carcinoma	1	8120-8139: transitional cell papillomas and carcinomas	XI(f.8) Carcinomas of bladder	Urinary Bladder	Blank(s)	III	3	Blank(s)	Blank(s)	Blank(s)	Blank(s)	T4a	4	N0	0	M0	0	RE	RE	Regional	2	Regional	61	2	4 or more regional lymph nodes removed	None; diagnosed at autopsy	Surgery performed	Blank(s)	Blank(s)	Blank(s)	0	0
80-84 years	White	1	Male	1	2008	Urinary Bladder	Malignant	8.5.2 Carcinoma of bladder	C67.0-Trigone of bladder	670	8120	Malignant	Poorly differentiated; Grade III	3	Not a paired site	8120/3: Transitional cell carcinoma, NOS	8120/3: Transitional cell carcinoma, NOS	1	8120-8139: transitional cell papillomas and carcinomas	XI(f.8) Carcinomas of bladder	Urinary Bladder	Blank(s)	IV	4	Blank(s)	Blank(s)	Blank(s)	Blank(s)	T4b	4	N0	0	M0	0	D	D	Distant	4	Distant	60	2	None	None; diagnosed at autopsy	Surgery performed	Blank(s)	Blank(s)	Blank(s)	0	0
80-84 years	Other (American Indian/AK Native, Asian/Pacific Islander)	3	Female	2	2008	Urinary Bladder	Malignant	8.5.2 Carcinoma of bladder	C67.5-Bladder neck	675	8120	Malignant	Poorly differentiated; Grade III	3	Not a paired site	8120/3: Transitional cell carcinoma, NOS	8120/3: Transitional cell carcinoma, NOS	1	8120-8139: transitional cell papillomas and carcinomas	XI(f.8) Carcinomas of bladder	Urinary Bladder	Blank(s)	III	3	Blank(s)	Blank(s)	Blank(s)	Blank(s)	T4a	4	N0	0	M0	0	RE	RE	Regional	2	Regional	71	3	4 or more regional lymph nodes removed	None; diagnosed at autopsy	Surgery performed	Blank(s)	Blank(s)	Blank(s)	0	0
75-79 years	White	1	Female	2	2008	Urinary Bladder	Malignant	8.5.2 Carcinoma of bladder	C67.2-Lateral wall of bladder	672	8120	Malignant	Poorly differentiated; Grade III	3	Not a paired site	8120/3: Transitional cell carcinoma, NOS	8120/3: Transitional cell carcinoma, NOS	1	8120-8139: transitional cell papillomas and carcinomas	XI(f.8) Carcinomas of bladder	Urinary Bladder	Blank(s)	III	3	Blank(s)	Blank(s)	Blank(s)	Blank(s)	T4a	4	N0	0	M0	0	RE	RE	Regional	2	Regional	71	3	1 to 3 regional lymph nodes removed	Non-primary surgical procedure to other regional sites	Surgery performed	Blank(s)	Blank(s)	Blank(s)	0	0
65-69 years	Other (American Indian/AK Native, Asian/Pacific Islander)	3	Female	2	2008	Urinary Bladder	Malignant	8.5.2 Carcinoma of bladder	C67.9-Bladder, NOS	679	8130	Malignant	Undifferentiated; anaplastic; Grade IV	4	Not a paired site	8130/3: Papillary transitional cell carcinoma	8130/3: Papillary transitional cell carcinoma	1	8120-8139: transitional cell papillomas and carcinomas	XI(f.8) Carcinomas of bladder	Urinary Bladder	Blank(s)	I	1	Blank(s)	Blank(s)	Blank(s)	Blank(s)	T1	1	N0	0	M0	0	L	L	Localized	3	Localized	71	3	4 or more regional lymph nodes removed	None; diagnosed at autopsy	Surgery performed	Blank(s)	Blank(s)	Blank(s)	0	0
75-79 years	White	1	Male	1	2008	Urinary Bladder	Malignant	8.5.2 Carcinoma of bladder	C67.9-Bladder, NOS	679	8120	Malignant	Undifferentiated; anaplastic; Grade IV	4	Not a paired site	8120/3: Transitional cell carcinoma, NOS	8120/3: Transitional cell carcinoma, NOS	1	8120-8139: transitional cell papillomas and carcinomas	XI(f.8) Carcinomas of bladder	Urinary Bladder	Blank(s)	II	2	Blank(s)	Blank(s)	Blank(s)	Blank(s)	T2a	2	N0	0	M0	0	L	L	Localized	3	Regional	61	2	4 or more regional lymph nodes removed	None; diagnosed at autopsy	Surgery performed	Blank(s)	Blank(s)	Blank(s)	0	0
60-64 years	White	1	Male	1	2008	Urinary Bladder	Malignant	8.5.2 Carcinoma of bladder	C67.9-Bladder, NOS	679	8130	Malignant	Undifferentiated; anaplastic; Grade IV	4	Not a paired site	8130/3: Papillary transitional cell carcinoma	8130/3: Papillary transitional cell carcinoma	1	8120-8139: transitional cell papillomas and carcinomas	XI(f.8) Carcinomas of bladder	Urinary Bladder	Blank(s)	III	3	Blank(s)	Blank(s)	Blank(s)	Blank(s)	T3a	3	N0	0	M0	0	RE	RE	Regional	2	Regional	61	2	4 or more regional lymph nodes removed	None; diagnosed at autopsy	Surgery performed	Blank(s)	Blank(s)	Blank(s)	0	0
45-49 years	White	1	Male	1	2009	Urinary Bladder	Malignant	8.5.2 Carcinoma of bladder	C67.8-Overlapping lesion of bladder	678	8120	Malignant	Undifferentiated; anaplastic; Grade IV	4	Not a paired site	8120/3: Transitional cell carcinoma, NOS	8120/3: Transitional cell carcinoma, NOS	1	8120-8139: transitional cell papillomas and carcinomas	XI(f.8) Carcinomas of bladder	Urinary Bladder	Blank(s)	IV	4	Blank(s)	Blank(s)	Blank(s)	Blank(s)	T4a	4	N1	1	M1	1	D	D	Distant	4	Distant	61	2	4 or more regional lymph nodes removed	None; diagnosed at autopsy	Surgery performed	Blank(s)	Blank(s)	Blank(s)	100	40
70-74 years	White	1	Female	2	2015	Urinary Bladder	Malignant	8.5.2 Carcinoma of bladder	C67.9-Bladder, NOS	679	8130	Malignant	Undifferentiated; anaplastic; Grade IV	4	Not a paired site	8130/3: Papillary transitional cell carcinoma	8130/3: Papillary transitional cell carcinoma	1	8120-8139: transitional cell papillomas and carcinomas	XI(f.8) Carcinomas of bladder	Urinary Bladder	IV	IV	4	Blank(s)	T3b	N2	M0	T3b	3	N2	2	M0	0	RE+RN	RE+RN	Regional	2	Regional	71	3	4 or more regional lymph nodes removed	None; diagnosed at autopsy	Surgery performed	Blank(s)	Blank(s)	Blank(s)	250	0
65-69 years	White	1	Male	1	2009	Urinary Bladder	Malignant	8.5.2 Carcinoma of bladder	C67.9-Bladder, NOS	679	8120	Malignant	Undifferentiated; anaplastic; Grade IV	4	Not a paired site	8120/3: Transitional cell carcinoma, NOS	8120/3: Transitional cell carcinoma, NOS	1	8120-8139: transitional cell papillomas and carcinomas	XI(f.8) Carcinomas of bladder	Urinary Bladder	Blank(s)	IV	4	Blank(s)	Blank(s)	Blank(s)	Blank(s)	T4a	4	N1	1	M0	0	RE+RN	RE+RN	Regional	2	Regional	61	2	4 or more regional lymph nodes removed	None; diagnosed at autopsy	Surgery performed	Blank(s)	Blank(s)	Blank(s)	100	0
55-59 years	White	1	Female	2	2008	Urinary Bladder	Malignant	8.5.2 Carcinoma of bladder	C67.4-Posterior wall of bladder	674	8120	Malignant	Poorly differentiated; Grade III	3	Not a paired site	8120/3: Transitional cell carcinoma, NOS	8120/3: Transitional cell carcinoma, NOS	1	8120-8139: transitional cell papillomas and carcinomas	XI(f.8) Carcinomas of bladder	Urinary Bladder	Blank(s)	III	3	Blank(s)	Blank(s)	Blank(s)	Blank(s)	T3a	3	N0	0	M0	0	RE	RE	Regional	2	Regional	73	3	4 or more regional lymph nodes removed	None; diagnosed at autopsy	Surgery performed	Blank(s)	Blank(s)	Blank(s)	0	0
40-44 years	White	1	Male	1	2008	Urinary Bladder	Malignant	8.5.2 Carcinoma of bladder	C67.9-Bladder, NOS	679	8130	Malignant	Undifferentiated; anaplastic; Grade IV	4	Not a paired site	8130/3: Papillary transitional cell carcinoma	8130/3: Papillary transitional cell carcinoma	1	8120-8139: transitional cell papillomas and carcinomas	XI(f.8) Carcinomas of bladder	Urinary Bladder	Blank(s)	II	2	Blank(s)	Blank(s)	Blank(s)	Blank(s)	T2b	2	N0	0	M0	0	L	L	Localized	3	Regional	80	1	None	None; diagnosed at autopsy	Surgery performed	Blank(s)	Blank(s)	Blank(s)	0	0
70-74 years	White	1	Male	1	2008	Urinary Bladder	Malignant	8.5.2 Carcinoma of bladder	C67.0-Trigone of bladder	670	8120	Malignant	Undifferentiated; anaplastic; Grade IV	4	Not a paired site	8120/3: Transitional cell carcinoma, NOS	8120/3: Transitional cell carcinoma, NOS	1	8120-8139: transitional cell papillomas and carcinomas	XI(f.8) Carcinomas of bladder	Urinary Bladder	Blank(s)	I	1	Blank(s)	Blank(s)	Blank(s)	Blank(s)	T1	1	N0	0	M0	0	L	L	Localized	3	Localized	61	2	1 to 3 regional lymph nodes removed	None; diagnosed at autopsy	Surgery performed	Blank(s)	Blank(s)	Blank(s)	0	0
65-69 years	White	1	Male	1	2009	Urinary Bladder	Malignant	8.5.2 Carcinoma of bladder	C67.2-Lateral wall of bladder	672	8130	Malignant	Undifferentiated; anaplastic; Grade IV	4	Not a paired site	8130/3: Papillary transitional cell carcinoma	8130/3: Papillary transitional cell carcinoma	1	8120-8139: transitional cell papillomas and carcinomas	XI(f.8) Carcinomas of bladder	Urinary Bladder	Blank(s)	IV	4	Blank(s)	Blank(s)	Blank(s)	Blank(s)	T3a	3	N1	1	M1	1	D	D	Distant	4	Distant	60	2	4 or more regional lymph nodes removed	None; diagnosed at autopsy	Surgery performed	Blank(s)	Blank(s)	Blank(s)	150	40
45-49 years	White	1	Male	1	2008	Urinary Bladder	Malignant	8.5.2 Carcinoma of bladder	C67.4-Posterior wall of bladder	674	8120	Malignant	Undifferentiated; anaplastic; Grade IV	4	Not a paired site	8120/3: Transitional cell carcinoma, NOS	8120/3: Transitional cell carcinoma, NOS	1	8120-8139: transitional cell papillomas and carcinomas	XI(f.8) Carcinomas of bladder	Urinary Bladder	Blank(s)	III	3	Blank(s)	Blank(s)	Blank(s)	Blank(s)	T3a	3	N0	0	M0	0	RE	RE	Regional	2	Regional	60	2	4 or more regional lymph nodes removed	None; diagnosed at autopsy	Surgery performed	Blank(s)	Blank(s)	Blank(s)	0	0
70-74 years	White	1	Female	2	2008	Urinary Bladder	Malignant	8.5.2 Carcinoma of bladder	C67.0-Trigone of bladder	670	8120	Malignant	Undifferentiated; anaplastic; Grade IV	4	Not a paired site	8120/3: Transitional cell carcinoma, NOS	8120/3: Transitional cell carcinoma, NOS	1	8120-8139: transitional cell papillomas and carcinomas	XI(f.8) Carcinomas of bladder	Urinary Bladder	Blank(s)	II	2	Blank(s)	Blank(s)	Blank(s)	Blank(s)	T2b	2	N0	0	M0	0	L	L	Localized	3	Regional	61	2	4 or more regional lymph nodes removed	None; diagnosed at autopsy	Surgery performed	Blank(s)	Blank(s)	Blank(s)	0	0
50-54 years	White	1	Male	1	2007	Urinary Bladder	Malignant	8.5.2 Carcinoma of bladder	C67.8-Overlapping lesion of bladder	678	8120	Malignant	Poorly differentiated; Grade III	3	Not a paired site	8120/3: Transitional cell carcinoma, NOS	8120/3: Transitional cell carcinoma, NOS	1	8120-8139: transitional cell papillomas and carcinomas	XI(f.8) Carcinomas of bladder	Urinary Bladder	Blank(s)	IV	4	Blank(s)	Blank(s)	Blank(s)	Blank(s)	T3b	3	N2	2	M0	0	RE+RN	RE+RN	Regional	2	Regional	61	2	4 or more regional lymph nodes removed	Non-primary surgical procedure performed	Surgery performed	Blank(s)	Blank(s)	Blank(s)	200	0
55-59 years	Black	2	Female	2	2008	Urinary Bladder	Malignant	8.5.2 Carcinoma of bladder	C67.5-Bladder neck	675	8120	Malignant	Poorly differentiated; Grade III	3	Not a paired site	8120/3: Transitional cell carcinoma, NOS	8120/3: Transitional cell carcinoma, NOS	1	8120-8139: transitional cell papillomas and carcinomas	XI(f.8) Carcinomas of bladder	Urinary Bladder	Blank(s)	III	3	Blank(s)	Blank(s)	Blank(s)	Blank(s)	T4a	4	N0	0	M0	0	RE	RE	Regional	2	Regional	71	3	4 or more regional lymph nodes removed	None; diagnosed at autopsy	Surgery performed	Blank(s)	Blank(s)	Blank(s)	0	0
60-64 years	White	1	Male	1	2007	Urinary Bladder	Malignant	8.5.2 Carcinoma of bladder	C67.4-Posterior wall of bladder	674	8120	Malignant	Poorly differentiated; Grade III	3	Not a paired site	8120/3: Transitional cell carcinoma, NOS	8120/3: Transitional cell carcinoma, NOS	1	8120-8139: transitional cell papillomas and carcinomas	XI(f.8) Carcinomas of bladder	Urinary Bladder	Blank(s)	II	2	Blank(s)	Blank(s)	Blank(s)	Blank(s)	T2NOS	2	N0	0	M0	0	L	L	Localized	3	Regional	61	2	4 or more regional lymph nodes removed	None; diagnosed at autopsy	Surgery performed	Blank(s)	Blank(s)	Blank(s)	0	0
60-64 years	White	1	Male	1	2007	Urinary Bladder	Malignant	8.5.2 Carcinoma of bladder	C67.9-Bladder, NOS	679	8120	Malignant	Poorly differentiated; Grade III	3	Not a paired site	8120/3: Transitional cell carcinoma, NOS	8120/3: Transitional cell carcinoma, NOS	1	8120-8139: transitional cell papillomas and carcinomas	XI(f.8) Carcinomas of bladder	Urinary Bladder	Blank(s)	IV	4	Blank(s)	Blank(s)	Blank(s)	Blank(s)	T4a	4	N1	1	M0	0	RE+RN	RE+RN	Regional	2	Regional	64	2	4 or more regional lymph nodes removed	None; diagnosed at autopsy	Surgery performed	Blank(s)	Blank(s)	Blank(s)	100	0
55-59 years	White	1	Male	1	2008	Urinary Bladder	Malignant	8.5.2 Carcinoma of bladder	C67.3-Anterior wall of bladder	673	8246	Malignant	Undifferentiated; anaplastic; Grade IV	4	Not a paired site	8246/3: Neuroendocrine carcinoma, NOS	8246/3: Neuroendocrine carcinoma, NOS	5	8140-8389: adenomas and adenocarcinomas	XI(f.8) Carcinomas of bladder	Urinary Bladder	Blank(s)	II	2	Blank(s)	Blank(s)	Blank(s)	Blank(s)	T2NOS	2	N0	0	M0	0	L	L	Localized	3	Regional	60	2	1 to 3 regional lymph nodes removed	None; diagnosed at autopsy	Surgery performed	Blank(s)	Blank(s)	Blank(s)	0	0
75-79 years	White	1	Male	1	2009	Urinary Bladder	Malignant	8.5.2 Carcinoma of bladder	C67.2-Lateral wall of bladder	672	8120	Malignant	Undifferentiated; anaplastic; Grade IV	4	Not a paired site	8120/3: Transitional cell carcinoma, NOS	8120/3: Transitional cell carcinoma, NOS	1	8120-8139: transitional cell papillomas and carcinomas	XI(f.8) Carcinomas of bladder	Urinary Bladder	Blank(s)	III	3	Blank(s)	Blank(s)	Blank(s)	Blank(s)	T3a	3	N0	0	M0	0	RE	RE	Regional	2	Regional	60	2	4 or more regional lymph nodes removed	None; diagnosed at autopsy	Surgery performed	Blank(s)	Blank(s)	Blank(s)	0	0
60-64 years	White	1	Female	2	2009	Urinary Bladder	Malignant	8.5.2 Carcinoma of bladder	C67.9-Bladder, NOS	679	8130	Malignant	Undifferentiated; anaplastic; Grade IV	4	Not a paired site	8130/3: Papillary transitional cell carcinoma	8130/3: Papillary transitional cell carcinoma	1	8120-8139: transitional cell papillomas and carcinomas	XI(f.8) Carcinomas of bladder	Urinary Bladder	Blank(s)	I	1	Blank(s)	Blank(s)	Blank(s)	Blank(s)	T1	1	N0	0	M0	0	L	L	Localized	3	Localized	50	1	None	None; diagnosed at autopsy	Surgery performed	Blank(s)	Blank(s)	Blank(s)	0	0
65-69 years	White	1	Male	1	2007	Urinary Bladder	Malignant	8.5.2 Carcinoma of bladder	C67.9-Bladder, NOS	679	8120	Malignant	Poorly differentiated; Grade III	3	Not a paired site	8120/3: Transitional cell carcinoma, NOS	8120/3: Transitional cell carcinoma, NOS	1	8120-8139: transitional cell papillomas and carcinomas	XI(f.8) Carcinomas of bladder	Urinary Bladder	Blank(s)	III	3	Blank(s)	Blank(s)	Blank(s)	Blank(s)	T3a	3	N0	0	M0	0	RE	RE	Regional	2	Regional	60	2	4 or more regional lymph nodes removed	None; diagnosed at autopsy	Surgery performed	Blank(s)	Blank(s)	Blank(s)	0	0
80-84 years	Other (American Indian/AK Native, Asian/Pacific Islander)	3	Male	1	2009	Urinary Bladder	Malignant	8.5.2 Carcinoma of bladder	C67.8-Overlapping lesion of bladder	678	8120	Malignant	Poorly differentiated; Grade III	3	Not a paired site	8120/3: Transitional cell carcinoma, NOS	8120/3: Transitional cell carcinoma, NOS	1	8120-8139: transitional cell papillomas and carcinomas	XI(f.8) Carcinomas of bladder	Urinary Bladder	Blank(s)	IV	4	Blank(s)	Blank(s)	Blank(s)	Blank(s)	T4a	4	N0	0	M1	1	D	D	Distant	4	Distant	60	2	None	None; diagnosed at autopsy	Surgery performed	Blank(s)	Blank(s)	Blank(s)	0	11
70-74 years	White	1	Female	2	2009	Urinary Bladder	Malignant	8.5.2 Carcinoma of bladder	C67.9-Bladder, NOS	679	8130	Malignant	Undifferentiated; anaplastic; Grade IV	4	Not a paired site	8130/3: Papillary transitional cell carcinoma	8130/3: Papillary transitional cell carcinoma	1	8120-8139: transitional cell papillomas and carcinomas	XI(f.8) Carcinomas of bladder	Urinary Bladder	Blank(s)	II	2	Blank(s)	Blank(s)	Blank(s)	Blank(s)	T2b	2	N0	0	M0	0	L	L	Localized	3	Regional	71	3	4 or more regional lymph nodes removed	None; diagnosed at autopsy	Surgery performed	Blank(s)	Blank(s)	Blank(s)	0	0
50-54 years	White	1	Male	1	2008	Urinary Bladder	Malignant	8.5.2 Carcinoma of bladder	C67.9-Bladder, NOS	679	8120	Malignant	Undifferentiated; anaplastic; Grade IV	4	Not a paired site	8120/3: Transitional cell carcinoma, NOS	8120/3: Transitional cell carcinoma, NOS	1	8120-8139: transitional cell papillomas and carcinomas	XI(f.8) Carcinomas of bladder	Urinary Bladder	Blank(s)	I	1	Blank(s)	Blank(s)	Blank(s)	Blank(s)	T1	1	N0	0	M0	0	L	L	Localized	3	Localized	61	2	4 or more regional lymph nodes removed	None; diagnosed at autopsy	Surgery performed	Blank(s)	Blank(s)	Blank(s)	0	0
85+ years	White	1	Male	1	2009	Urinary Bladder	Malignant	8.5.2 Carcinoma of bladder	C67.3-Anterior wall of bladder	673	8130	Malignant	Undifferentiated; anaplastic; Grade IV	4	Not a paired site	8130/3: Papillary transitional cell carcinoma	8130/3: Papillary transitional cell carcinoma	1	8120-8139: transitional cell papillomas and carcinomas	XI(f.8) Carcinomas of bladder	Urinary Bladder	Blank(s)	III	3	Blank(s)	Blank(s)	Blank(s)	Blank(s)	T4a	4	N0	0	M0	0	RE	RE	Regional	2	Regional	60	2	4 or more regional lymph nodes removed	None; diagnosed at autopsy	Surgery performed	Blank(s)	Blank(s)	Blank(s)	0	0
75-79 years	White	1	Female	2	2008	Urinary Bladder	Malignant	8.5.2 Carcinoma of bladder	C67.1-Dome of bladder	671	8120	Malignant	Undifferentiated; anaplastic; Grade IV	4	Not a paired site	8120/3: Transitional cell carcinoma, NOS	8120/3: Transitional cell carcinoma, NOS	1	8120-8139: transitional cell papillomas and carcinomas	XI(f.8) Carcinomas of bladder	Urinary Bladder	Blank(s)	III	3	Blank(s)	Blank(s)	Blank(s)	Blank(s)	T3a	3	N0	0	M0	0	RE	RE	Regional	2	Regional	71	3	4 or more regional lymph nodes removed	None; diagnosed at autopsy	Surgery performed	Blank(s)	Blank(s)	Blank(s)	0	0
65-69 years	White	1	Male	1	2009	Urinary Bladder	Malignant	8.5.2 Carcinoma of bladder	C67.9-Bladder, NOS	679	8120	Malignant	Undifferentiated; anaplastic; Grade IV	4	Not a paired site	8120/3: Transitional cell carcinoma, NOS	8120/3: Transitional cell carcinoma, NOS	1	8120-8139: transitional cell papillomas and carcinomas	XI(f.8) Carcinomas of bladder	Urinary Bladder	Blank(s)	III	3	Blank(s)	Blank(s)	Blank(s)	Blank(s)	T4a	4	N0	0	M0	0	RE	RE	Regional	2	Regional	61	2	4 or more regional lymph nodes removed	None; diagnosed at autopsy	Surgery performed	Blank(s)	Blank(s)	Blank(s)	0	0
55-59 years	White	1	Male	1	2009	Urinary Bladder	Malignant	8.5.2 Carcinoma of bladder	C67.0-Trigone of bladder	670	8120	Malignant	Poorly differentiated; Grade III	3	Not a paired site	8120/3: Transitional cell carcinoma, NOS	8120/3: Transitional cell carcinoma, NOS	1	8120-8139: transitional cell papillomas and carcinomas	XI(f.8) Carcinomas of bladder	Urinary Bladder	Blank(s)	III	3	Blank(s)	Blank(s)	Blank(s)	Blank(s)	T3a	3	N0	0	M0	0	RE	RE	Regional	2	Regional	61	2	4 or more regional lymph nodes removed	None; diagnosed at autopsy	Surgery performed	Blank(s)	Blank(s)	Blank(s)	0	0
70-74 years	Black	2	Male	1	2009	Urinary Bladder	Malignant	8.5.2 Carcinoma of bladder	C67.3-Anterior wall of bladder	673	8130	Malignant	Undifferentiated; anaplastic; Grade IV	4	Not a paired site	8130/3: Papillary transitional cell carcinoma	8130/3: Papillary transitional cell carcinoma	1	8120-8139: transitional cell papillomas and carcinomas	XI(f.8) Carcinomas of bladder	Urinary Bladder	Blank(s)	III	3	Blank(s)	Blank(s)	Blank(s)	Blank(s)	T3NOS	3	N0	0	M0	0	RE	RE	Regional	2	Regional	61	2	4 or more regional lymph nodes removed	None; diagnosed at autopsy	Surgery performed	Blank(s)	Blank(s)	Blank(s)	0	0
70-74 years	White	1	Male	1	2009	Urinary Bladder	Malignant	8.5.2 Carcinoma of bladder	C67.9-Bladder, NOS	679	8120	Malignant	Undifferentiated; anaplastic; Grade IV	4	Not a paired site	8120/3: Transitional cell carcinoma, NOS	8120/3: Transitional cell carcinoma, NOS	1	8120-8139: transitional cell papillomas and carcinomas	XI(f.8) Carcinomas of bladder	Urinary Bladder	Blank(s)	II	2	Blank(s)	Blank(s)	Blank(s)	Blank(s)	T2b	2	N0	0	M0	0	L	L	Localized	3	Regional	71	3	4 or more regional lymph nodes removed	None; diagnosed at autopsy	Surgery performed	Blank(s)	Blank(s)	Blank(s)	0	0
70-74 years	White	1	Male	1	2009	Urinary Bladder	Malignant	8.5.2 Carcinoma of bladder	C67.2-Lateral wall of bladder	672	8120	Malignant	Poorly differentiated; Grade III	3	Not a paired site	8120/3: Transitional cell carcinoma, NOS	8120/3: Transitional cell carcinoma, NOS	1	8120-8139: transitional cell papillomas and carcinomas	XI(f.8) Carcinomas of bladder	Urinary Bladder	Blank(s)	II	2	Blank(s)	Blank(s)	Blank(s)	Blank(s)	T2NOS	2	N0	0	M0	0	L	L	Localized	3	Regional	61	2	1 to 3 regional lymph nodes removed	None; diagnosed at autopsy	Surgery performed	Blank(s)	Blank(s)	Blank(s)	0	0
75-79 years	White	1	Male	1	2015	Urinary Bladder	Malignant	8.5.2 Carcinoma of bladder	C67.8-Overlapping lesion of bladder	678	8120	Malignant	Undifferentiated; anaplastic; Grade IV	4	Not a paired site	8120/3: Transitional cell carcinoma, NOS	8120/3: Transitional cell carcinoma, NOS	1	8120-8139: transitional cell papillomas and carcinomas	XI(f.8) Carcinomas of bladder	Urinary Bladder	II	II	2	Blank(s)	T2a	N0	M0	T2a	2	N0	0	M0	0	L	L	Localized	3	Regional	71	3	4 or more regional lymph nodes removed	None; diagnosed at autopsy	Surgery performed	Blank(s)	Blank(s)	Blank(s)	0	0
80-84 years	White	1	Male	1	2009	Urinary Bladder	Malignant	8.5.2 Carcinoma of bladder	C67.2-Lateral wall of bladder	672	8120	Malignant	Poorly differentiated; Grade III	3	Not a paired site	8120/3: Transitional cell carcinoma, NOS	8120/3: Transitional cell carcinoma, NOS	1	8120-8139: transitional cell papillomas and carcinomas	XI(f.8) Carcinomas of bladder	Urinary Bladder	Blank(s)	III	3	Blank(s)	Blank(s)	Blank(s)	Blank(s)	T3a	3	N0	0	M0	0	RE	RE	Regional	2	Regional	61	2	4 or more regional lymph nodes removed	None; diagnosed at autopsy	Surgery performed	Blank(s)	Blank(s)	Blank(s)	0	0
80-84 years	White	1	Female	2	2009	Urinary Bladder	Malignant	8.5.2 Carcinoma of bladder	C67.9-Bladder, NOS	679	8120	Malignant	Undifferentiated; anaplastic; Grade IV	4	Not a paired site	8120/3: Transitional cell carcinoma, NOS	8120/3: Transitional cell carcinoma, NOS	1	8120-8139: transitional cell papillomas and carcinomas	XI(f.8) Carcinomas of bladder	Urinary Bladder	Blank(s)	IV	4	Blank(s)	Blank(s)	Blank(s)	Blank(s)	T3a	3	N1	1	M0	0	RE+RN	RE+RN	Regional	2	Regional	71	3	4 or more regional lymph nodes removed	None; diagnosed at autopsy	Surgery performed	Blank(s)	Blank(s)	Blank(s)	150	0
50-54 years	Black	2	Female	2	2009	Urinary Bladder	Malignant	8.5.2 Carcinoma of bladder	C67.9-Bladder, NOS	679	8045	Malignant	Poorly differentiated; Grade III	3	Not a paired site	8045/3: Combined small cell carcinoma	8045/3: Combined small cell carcinoma	4	8010-8049: epithelial neoplasms, NOS	XI(f.8) Carcinomas of bladder	Urinary Bladder	Blank(s)	IV	4	Blank(s)	Blank(s)	Blank(s)	Blank(s)	T4a	4	N2	2	M1	1	D	D	Distant	4	Distant	71	3	4 or more regional lymph nodes removed	Non-primary surgical procedure to distant lymph node(s)	Surgery performed	Blank(s)	Blank(s)	Blank(s)	200	10
75-79 years	White	1	Male	1	2009	Urinary Bladder	Malignant	8.5.2 Carcinoma of bladder	C67.2-Lateral wall of bladder	672	8120	Malignant	Undifferentiated; anaplastic; Grade IV	4	Not a paired site	8120/3: Transitional cell carcinoma, NOS	8120/3: Transitional cell carcinoma, NOS	1	8120-8139: transitional cell papillomas and carcinomas	XI(f.8) Carcinomas of bladder	Urinary Bladder	Blank(s)	III	3	Blank(s)	Blank(s)	Blank(s)	Blank(s)	T3a	3	N0	0	M0	0	RE	RE	Regional	2	Regional	60	2	1 to 3 regional lymph nodes removed	None; diagnosed at autopsy	Surgery performed	Blank(s)	Blank(s)	Blank(s)	0	0
80-84 years	White	1	Male	1	2010	Urinary Bladder	Malignant	8.5.2 Carcinoma of bladder	C67.8-Overlapping lesion of bladder	678	8120	Malignant	Poorly differentiated; Grade III	3	Not a paired site	8120/3: Transitional cell carcinoma, NOS	8120/3: Transitional cell carcinoma, NOS	1	8120-8139: transitional cell papillomas and carcinomas	XI(f.8) Carcinomas of bladder	Urinary Bladder	IV	IV	4	Blank(s)	T4a	N0	M1	T4a	4	N0	0	M1	1	D	D	Distant	4	Distant	61	2	4 or more regional lymph nodes removed	Non-primary surgical procedure to other regional sites	Surgery performed	Blank(s)	Blank(s)	Blank(s)	0	40
85+ years	White	1	Male	1	2006	Urinary Bladder	Malignant	8.5.2 Carcinoma of bladder	C67.9-Bladder, NOS	679	8050	Malignant	Poorly differentiated; Grade III	3	Not a paired site	8050/3: Papillary carcinoma, NOS	8050/3: Papillary carcinoma, NOS	8	8050-8089: squamous cell neoplasms	XI(f.8) Carcinomas of bladder	Urinary Bladder	Blank(s)	IV	4	Blank(s)	Blank(s)	Blank(s)	Blank(s)	T3a	3	N2	2	M0	0	RE+RN	RE+RN	Regional	2	Regional	60	2	4 or more regional lymph nodes removed	None; diagnosed at autopsy	Surgery performed	Blank(s)	Blank(s)	Blank(s)	250	0
75-79 years	White	1	Male	1	2009	Urinary Bladder	Malignant	8.5.2 Carcinoma of bladder	C67.9-Bladder, NOS	679	8120	Malignant	Undifferentiated; anaplastic; Grade IV	4	Not a paired site	8120/3: Transitional cell carcinoma, NOS	8120/3: Transitional cell carcinoma, NOS	1	8120-8139: transitional cell papillomas and carcinomas	XI(f.8) Carcinomas of bladder	Urinary Bladder	Blank(s)	I	1	Blank(s)	Blank(s)	Blank(s)	Blank(s)	T1	1	N0	0	M0	0	L	L	Localized	3	Localized	61	2	4 or more regional lymph nodes removed	None; diagnosed at autopsy	Surgery performed	Blank(s)	Blank(s)	Blank(s)	0	0
70-74 years	White	1	Female	2	2009	Urinary Bladder	Malignant	8.5.2 Carcinoma of bladder	C67.5-Bladder neck	675	8120	Malignant	Undifferentiated; anaplastic; Grade IV	4	Not a paired site	8120/3: Transitional cell carcinoma, NOS	8120/3: Transitional cell carcinoma, NOS	1	8120-8139: transitional cell papillomas and carcinomas	XI(f.8) Carcinomas of bladder	Urinary Bladder	Blank(s)	II	2	Blank(s)	Blank(s)	Blank(s)	Blank(s)	T2NOS	2	N0	0	M0	0	L	L	Localized	3	Regional	61	2	4 or more regional lymph nodes removed	None; diagnosed at autopsy	Surgery performed	Blank(s)	Blank(s)	Blank(s)	0	0
60-64 years	Black	2	Male	1	2007	Urinary Bladder	Malignant	8.5.2 Carcinoma of bladder	C67.9-Bladder, NOS	679	8130	Malignant	Undifferentiated; anaplastic; Grade IV	4	Not a paired site	8130/3: Papillary transitional cell carcinoma	8130/3: Papillary transitional cell carcinoma	1	8120-8139: transitional cell papillomas and carcinomas	XI(f.8) Carcinomas of bladder	Urinary Bladder	Blank(s)	II	2	Blank(s)	Blank(s)	Blank(s)	Blank(s)	T2a	2	N0	0	M0	0	L	L	Localized	3	Regional	61	2	4 or more regional lymph nodes removed	None; diagnosed at autopsy	Surgery performed	Blank(s)	Blank(s)	Blank(s)	0	0
65-69 years	Black	2	Female	2	2009	Urinary Bladder	Malignant	8.5.2 Carcinoma of bladder	C67.8-Overlapping lesion of bladder	678	8120	Malignant	Undifferentiated; anaplastic; Grade IV	4	Not a paired site	8120/3: Transitional cell carcinoma, NOS	8120/3: Transitional cell carcinoma, NOS	1	8120-8139: transitional cell papillomas and carcinomas	XI(f.8) Carcinomas of bladder	Urinary Bladder	Blank(s)	II	2	Blank(s)	Blank(s)	Blank(s)	Blank(s)	T2NOS	2	N0	0	M0	0	L	L	Localized	3	Regional	61	2	4 or more regional lymph nodes removed	None; diagnosed at autopsy	Surgery performed	Blank(s)	Blank(s)	Blank(s)	0	0
35-39 years	White	1	Male	1	2009	Urinary Bladder	Malignant	8.5.2 Carcinoma of bladder	C67.0-Trigone of bladder	670	8131	Malignant	Undifferentiated; anaplastic; Grade IV	4	Not a paired site	8131/3: Transitional cell carcinoma, micropapillary	8131/3: Transitional cell carcinoma, micropapillary	1	8120-8139: transitional cell papillomas and carcinomas	XI(f.8) Carcinomas of bladder	Urinary Bladder	Blank(s)	IV	4	Blank(s)	Blank(s)	Blank(s)	Blank(s)	T2NOS	2	N1	1	M0	0	RN	RN	Regional	2	Regional	61	2	1 to 3 regional lymph nodes removed	None; diagnosed at autopsy	Surgery performed	Blank(s)	Blank(s)	Blank(s)	100	0
60-64 years	White	1	Female	2	2009	Urinary Bladder	Malignant	8.5.2 Carcinoma of bladder	C67.9-Bladder, NOS	679	8120	Malignant	Undifferentiated; anaplastic; Grade IV	4	Not a paired site	8120/3: Transitional cell carcinoma, NOS	8120/3: Transitional cell carcinoma, NOS	1	8120-8139: transitional cell papillomas and carcinomas	XI(f.8) Carcinomas of bladder	Urinary Bladder	Blank(s)	IV	4	Blank(s)	Blank(s)	Blank(s)	Blank(s)	T4b	4	N2	2	M0	0	D	D	Distant	4	Distant	71	3	4 or more regional lymph nodes removed	None; diagnosed at autopsy	Surgery performed	Blank(s)	Blank(s)	Blank(s)	200	0
55-59 years	White	1	Male	1	2009	Urinary Bladder	Malignant	8.5.2 Carcinoma of bladder	C67.0-Trigone of bladder	670	8120	Malignant	Poorly differentiated; Grade III	3	Not a paired site	8120/3: Transitional cell carcinoma, NOS	8120/3: Transitional cell carcinoma, NOS	1	8120-8139: transitional cell papillomas and carcinomas	XI(f.8) Carcinomas of bladder	Urinary Bladder	Blank(s)	IV	4	Blank(s)	Blank(s)	Blank(s)	Blank(s)	T3a	3	N2	2	M0	0	RE+RN	RE+RN	Regional	2	Regional	60	2	4 or more regional lymph nodes removed	None; diagnosed at autopsy	Surgery performed	Blank(s)	Blank(s)	Blank(s)	200	0
75-79 years	White	1	Male	1	2009	Urinary Bladder	Malignant	8.5.2 Carcinoma of bladder	C67.4-Posterior wall of bladder	674	8130	Malignant	Undifferentiated; anaplastic; Grade IV	4	Not a paired site	8130/3: Papillary transitional cell carcinoma	8130/3: Papillary transitional cell carcinoma	1	8120-8139: transitional cell papillomas and carcinomas	XI(f.8) Carcinomas of bladder	Urinary Bladder	Blank(s)	II	2	Blank(s)	Blank(s)	Blank(s)	Blank(s)	T2b	2	N0	0	M0	0	L	L	Localized	3	Regional	61	2	4 or more regional lymph nodes removed	None; diagnosed at autopsy	Surgery performed	Blank(s)	Blank(s)	Blank(s)	0	0
50-54 years	White	1	Male	1	2009	Urinary Bladder	Malignant	8.5.2 Carcinoma of bladder	C67.8-Overlapping lesion of bladder	678	8130	Malignant	Poorly differentiated; Grade III	3	Not a paired site	8130/3: Papillary transitional cell carcinoma	8130/3: Papillary transitional cell carcinoma	1	8120-8139: transitional cell papillomas and carcinomas	XI(f.8) Carcinomas of bladder	Urinary Bladder	Blank(s)	III	3	Blank(s)	Blank(s)	Blank(s)	Blank(s)	T3NOS	3	N0	0	M0	0	RE	RE	Regional	2	Regional	60	2	4 or more regional lymph nodes removed	None; diagnosed at autopsy	Surgery performed	Blank(s)	Blank(s)	Blank(s)	0	0
40-44 years	White	1	Female	2	2009	Urinary Bladder	Malignant	8.5.2 Carcinoma of bladder	C67.2-Lateral wall of bladder	672	8070	Malignant	Poorly differentiated; Grade III	3	Not a paired site	8070/3: Squamous cell carcinoma, NOS	8070/3: Squamous cell carcinoma, NOS	2	8050-8089: squamous cell neoplasms	XI(f.8) Carcinomas of bladder	Urinary Bladder	Blank(s)	IV	4	Blank(s)	Blank(s)	Blank(s)	Blank(s)	T4a	4	N1	1	M0	0	RE+RN	RE+RN	Regional	2	Regional	71	3	4 or more regional lymph nodes removed	None; diagnosed at autopsy	Surgery performed	Blank(s)	Blank(s)	Blank(s)	500	0
45-49 years	White	1	Male	1	2010	Urinary Bladder	Malignant	8.5.2 Carcinoma of bladder	C67.9-Bladder, NOS	679	8120	Malignant	Undifferentiated; anaplastic; Grade IV	4	Not a paired site	8120/3: Transitional cell carcinoma, NOS	8120/3: Transitional cell carcinoma, NOS	1	8120-8139: transitional cell papillomas and carcinomas	XI(f.8) Carcinomas of bladder	Urinary Bladder	IV	IV	4	Blank(s)	T2b	N1	M0	T2b	2	N1	1	M0	0	RN	RN	Regional	2	Regional	62	2	4 or more regional lymph nodes removed	None; diagnosed at autopsy	Surgery performed	Blank(s)	Blank(s)	Blank(s)	150	0
75-79 years	White	1	Male	1	2009	Urinary Bladder	Malignant	8.5.2 Carcinoma of bladder	C67.9-Bladder, NOS	679	8130	Malignant	Undifferentiated; anaplastic; Grade IV	4	Not a paired site	8130/3: Papillary transitional cell carcinoma	8130/3: Papillary transitional cell carcinoma	1	8120-8139: transitional cell papillomas and carcinomas	XI(f.8) Carcinomas of bladder	Urinary Bladder	Blank(s)	II	2	Blank(s)	Blank(s)	Blank(s)	Blank(s)	T2b	2	N0	0	M0	0	L	L	Localized	3	Regional	61	2	4 or more regional lymph nodes removed	None; diagnosed at autopsy	Surgery performed	Blank(s)	Blank(s)	Blank(s)	0	0
65-69 years	White	1	Male	1	2009	Urinary Bladder	Malignant	8.5.2 Carcinoma of bladder	C67.9-Bladder, NOS	679	8130	Malignant	Moderately differentiated; Grade II	2	Not a paired site	8130/3: Papillary transitional cell carcinoma	8130/3: Papillary transitional cell carcinoma	1	8120-8139: transitional cell papillomas and carcinomas	XI(f.8) Carcinomas of bladder	Urinary Bladder	Blank(s)	0a	5	Blank(s)	Blank(s)	Blank(s)	Blank(s)	Ta	5	N0	0	M0	0	IS	IS	In situ	1	Localized	60	2	4 or more regional lymph nodes removed	None; diagnosed at autopsy	Surgery performed	Blank(s)	Blank(s)	Blank(s)	0	0
50-54 years	White	1	Male	1	2009	Urinary Bladder	Malignant	8.5.2 Carcinoma of bladder	C67.9-Bladder, NOS	679	8120	Malignant	Undifferentiated; anaplastic; Grade IV	4	Not a paired site	8120/3: Transitional cell carcinoma, NOS	8120/3: Transitional cell carcinoma, NOS	1	8120-8139: transitional cell papillomas and carcinomas	XI(f.8) Carcinomas of bladder	Urinary Bladder	Blank(s)	IV	4	Blank(s)	Blank(s)	Blank(s)	Blank(s)	T3a	3	N1	1	M0	0	RE+RN	RE+RN	Regional	2	Regional	60	2	4 or more regional lymph nodes removed	None; diagnosed at autopsy	Surgery performed	Blank(s)	Blank(s)	Blank(s)	150	0
80-84 years	White	1	Male	1	2009	Urinary Bladder	Malignant	8.5.2 Carcinoma of bladder	C67.8-Overlapping lesion of bladder	678	8120	Malignant	Undifferentiated; anaplastic; Grade IV	4	Not a paired site	8120/3: Transitional cell carcinoma, NOS	8120/3: Transitional cell carcinoma, NOS	1	8120-8139: transitional cell papillomas and carcinomas	XI(f.8) Carcinomas of bladder	Urinary Bladder	Blank(s)	IV	4	Blank(s)	Blank(s)	Blank(s)	Blank(s)	T3a	3	N2	2	M0	0	RE+RN	RE+RN	Regional	2	Regional	70	3	4 or more regional lymph nodes removed	None; diagnosed at autopsy	Surgery performed	Blank(s)	Blank(s)	Blank(s)	200	0
70-74 years	Other (American Indian/AK Native, Asian/Pacific Islander)	3	Female	2	2008	Urinary Bladder	Malignant	8.5.2 Carcinoma of bladder	C67.5-Bladder neck	675	8120	Malignant	Undifferentiated; anaplastic; Grade IV	4	Not a paired site	8120/3: Transitional cell carcinoma, NOS	8120/3: Transitional cell carcinoma, NOS	1	8120-8139: transitional cell papillomas and carcinomas	XI(f.8) Carcinomas of bladder	Urinary Bladder	Blank(s)	III	3	Blank(s)	Blank(s)	Blank(s)	Blank(s)	T3a	3	N0	0	M0	0	RE	RE	Regional	2	Regional	71	3	4 or more regional lymph nodes removed	None; diagnosed at autopsy	Surgery performed	Blank(s)	Blank(s)	Blank(s)	0	0
70-74 years	White	1	Male	1	2009	Urinary Bladder	Malignant	8.5.2 Carcinoma of bladder	C67.2-Lateral wall of bladder	672	8120	Malignant	Poorly differentiated; Grade III	3	Not a paired site	8120/3: Transitional cell carcinoma, NOS	8120/3: Transitional cell carcinoma, NOS	1	8120-8139: transitional cell papillomas and carcinomas	XI(f.8) Carcinomas of bladder	Urinary Bladder	Blank(s)	IV	4	Blank(s)	Blank(s)	Blank(s)	Blank(s)	T3b	3	N1	1	M0	0	RE+RN	RE+RN	Regional	2	Regional	61	2	4 or more regional lymph nodes removed	None; diagnosed at autopsy	Surgery performed	Blank(s)	Blank(s)	Blank(s)	150	0
70-74 years	White	1	Male	1	2009	Urinary Bladder	Malignant	8.5.2 Carcinoma of bladder	C67.9-Bladder, NOS	679	8120	Malignant	Undifferentiated; anaplastic; Grade IV	4	Not a paired site	8120/3: Transitional cell carcinoma, NOS	8120/3: Transitional cell carcinoma, NOS	1	8120-8139: transitional cell papillomas and carcinomas	XI(f.8) Carcinomas of bladder	Urinary Bladder	Blank(s)	II	2	Blank(s)	Blank(s)	Blank(s)	Blank(s)	T2NOS	2	N0	0	M0	0	L	L	Localized	3	Regional	60	2	4 or more regional lymph nodes removed	None; diagnosed at autopsy	Surgery performed	Blank(s)	Blank(s)	Blank(s)	0	0
75-79 years	White	1	Male	1	2009	Urinary Bladder	Malignant	8.5.2 Carcinoma of bladder	C67.9-Bladder, NOS	679	8130	Malignant	Undifferentiated; anaplastic; Grade IV	4	Not a paired site	8130/3: Papillary transitional cell carcinoma	8130/3: Papillary transitional cell carcinoma	1	8120-8139: transitional cell papillomas and carcinomas	XI(f.8) Carcinomas of bladder	Urinary Bladder	Blank(s)	I	1	Blank(s)	Blank(s)	Blank(s)	Blank(s)	T1	1	N0	0	M0	0	L	L	Localized	3	Localized	60	2	4 or more regional lymph nodes removed	None; diagnosed at autopsy	Surgery performed	Blank(s)	Blank(s)	Blank(s)	0	0
65-69 years	White	1	Female	2	2009	Urinary Bladder	Malignant	8.5.2 Carcinoma of bladder	C67.9-Bladder, NOS	679	8120	Malignant	Moderately differentiated; Grade II	2	Not a paired site	8120/3: Transitional cell carcinoma, NOS	8120/3: Transitional cell carcinoma, NOS	1	8120-8139: transitional cell papillomas and carcinomas	XI(f.8) Carcinomas of bladder	Urinary Bladder	Blank(s)	III	3	Blank(s)	Blank(s)	Blank(s)	Blank(s)	T3a	3	N0	0	M0	0	RE	RE	Regional	2	Regional	71	3	4 or more regional lymph nodes removed	None; diagnosed at autopsy	Surgery performed	Blank(s)	Blank(s)	Blank(s)	0	0
70-74 years	White	1	Male	1	2009	Urinary Bladder	Malignant	8.5.2 Carcinoma of bladder	C67.3-Anterior wall of bladder	673	8046	Malignant	Poorly differentiated; Grade III	3	Not a paired site	8046/3: Non-small cell carcinoma	8046/3: Non-small cell carcinoma	8	8010-8049: epithelial neoplasms, NOS	XI(f.8) Carcinomas of bladder	Urinary Bladder	Blank(s)	III	3	Blank(s)	Blank(s)	Blank(s)	Blank(s)	T3a	3	N0	0	M0	0	RE	RE	Regional	2	Regional	61	2	4 or more regional lymph nodes removed	None; diagnosed at autopsy	Surgery performed	Blank(s)	Blank(s)	Blank(s)	0	0
70-74 years	White	1	Male	1	2009	Urinary Bladder	Malignant	8.5.2 Carcinoma of bladder	C67.9-Bladder, NOS	679	8130	Malignant	Undifferentiated; anaplastic; Grade IV	4	Not a paired site	8130/3: Papillary transitional cell carcinoma	8130/3: Papillary transitional cell carcinoma	1	8120-8139: transitional cell papillomas and carcinomas	XI(f.8) Carcinomas of bladder	Urinary Bladder	Blank(s)	I	1	Blank(s)	Blank(s)	Blank(s)	Blank(s)	T1	1	N0	0	M0	0	L	L	Localized	3	Localized	60	2	1 to 3 regional lymph nodes removed	None; diagnosed at autopsy	Surgery performed	Blank(s)	Blank(s)	Blank(s)	0	0
65-69 years	White	1	Male	1	2009	Urinary Bladder	Malignant	8.5.2 Carcinoma of bladder	C67.9-Bladder, NOS	679	8130	Malignant	Undifferentiated; anaplastic; Grade IV	4	Not a paired site	8130/3: Papillary transitional cell carcinoma	8130/3: Papillary transitional cell carcinoma	1	8120-8139: transitional cell papillomas and carcinomas	XI(f.8) Carcinomas of bladder	Urinary Bladder	Blank(s)	IV	4	Blank(s)	Blank(s)	Blank(s)	Blank(s)	T4a	4	N1	1	M0	0	RE+RN	RE+RN	Regional	2	Regional	60	2	4 or more regional lymph nodes removed	None; diagnosed at autopsy	Surgery performed	Blank(s)	Blank(s)	Blank(s)	100	0
55-59 years	White	1	Male	1	2009	Urinary Bladder	Malignant	8.5.2 Carcinoma of bladder	C67.9-Bladder, NOS	679	8120	Malignant	Undifferentiated; anaplastic; Grade IV	4	Not a paired site	8120/3: Transitional cell carcinoma, NOS	8120/3: Transitional cell carcinoma, NOS	1	8120-8139: transitional cell papillomas and carcinomas	XI(f.8) Carcinomas of bladder	Urinary Bladder	Blank(s)	II	2	Blank(s)	Blank(s)	Blank(s)	Blank(s)	T2b	2	N0	0	M0	0	L	L	Localized	3	Regional	60	2	4 or more regional lymph nodes removed	None; diagnosed at autopsy	Surgery performed	Blank(s)	Blank(s)	Blank(s)	0	0
60-64 years	Black	2	Male	1	2009	Urinary Bladder	Malignant	8.5.2 Carcinoma of bladder	C67.5-Bladder neck	675	8130	Malignant	Poorly differentiated; Grade III	3	Not a paired site	8130/3: Papillary transitional cell carcinoma	8130/3: Papillary transitional cell carcinoma	1	8120-8139: transitional cell papillomas and carcinomas	XI(f.8) Carcinomas of bladder	Urinary Bladder	Blank(s)	IV	4	Blank(s)	Blank(s)	Blank(s)	Blank(s)	T2NOS	2	N1	1	M0	0	RN	RN	Regional	2	Regional	60	2	4 or more regional lymph nodes removed	None; diagnosed at autopsy	Surgery performed	Blank(s)	Blank(s)	Blank(s)	100	0
60-64 years	White	1	Male	1	2009	Urinary Bladder	Malignant	8.5.2 Carcinoma of bladder	C67.9-Bladder, NOS	679	8120	Malignant	Undifferentiated; anaplastic; Grade IV	4	Not a paired site	8120/3: Transitional cell carcinoma, NOS	8120/3: Transitional cell carcinoma, NOS	1	8120-8139: transitional cell papillomas and carcinomas	XI(f.8) Carcinomas of bladder	Urinary Bladder	Blank(s)	III	3	Blank(s)	Blank(s)	Blank(s)	Blank(s)	T3a	3	N0	0	M0	0	RE	RE	Regional	2	Regional	64	2	4 or more regional lymph nodes removed	None; diagnosed at autopsy	Surgery performed	Blank(s)	Blank(s)	Blank(s)	0	0
80-84 years	White	1	Male	1	2011	Urinary Bladder	Malignant	8.5.2 Carcinoma of bladder	C67.9-Bladder, NOS	679	8031	Malignant	Undifferentiated; anaplastic; Grade IV	4	Not a paired site	8031/3: Giant cell carcinoma	8031/3: Giant cell carcinoma	8	8010-8049: epithelial neoplasms, NOS	XI(f.8) Carcinomas of bladder	Urinary Bladder	IV	IV	4	Blank(s)	T2b	N1	M0	T2b	2	N1	1	M0	0	RN	RN	Regional	2	Regional	70	3	4 or more regional lymph nodes removed	None; diagnosed at autopsy	Surgery performed	Blank(s)	Blank(s)	Blank(s)	150	0
85+ years	White	1	Male	1	2009	Urinary Bladder	Malignant	8.5.2 Carcinoma of bladder	C67.1-Dome of bladder	671	8120	Malignant	Undifferentiated; anaplastic; Grade IV	4	Not a paired site	8120/3: Transitional cell carcinoma, NOS	8120/3: Transitional cell carcinoma, NOS	1	8120-8139: transitional cell papillomas and carcinomas	XI(f.8) Carcinomas of bladder	Urinary Bladder	Blank(s)	III	3	Blank(s)	Blank(s)	Blank(s)	Blank(s)	T3a	3	N0	0	M0	0	RE	RE	Regional	2	Regional	61	2	4 or more regional lymph nodes removed	None; diagnosed at autopsy	Surgery performed	Blank(s)	Blank(s)	Blank(s)	0	0
60-64 years	White	1	Male	1	2010	Urinary Bladder	Malignant	8.5.2 Carcinoma of bladder	C67.9-Bladder, NOS	679	8120	Malignant	Undifferentiated; anaplastic; Grade IV	4	Not a paired site	8120/3: Transitional cell carcinoma, NOS	8120/3: Transitional cell carcinoma, NOS	1	8120-8139: transitional cell papillomas and carcinomas	XI(f.8) Carcinomas of bladder	Urinary Bladder	II	II	2	Blank(s)	T2a	N0	M0	T2a	2	N0	0	M0	0	L	L	Localized	3	Regional	61	2	4 or more regional lymph nodes removed	None; diagnosed at autopsy	Surgery performed	Blank(s)	Blank(s)	Blank(s)	0	0
85+ years	White	1	Female	2	2010	Urinary Bladder	Malignant	8.5.2 Carcinoma of bladder	C67.0-Trigone of bladder	670	8131	Malignant	Undifferentiated; anaplastic; Grade IV	4	Not a paired site	8131/3: Transitional cell carcinoma, micropapillary	8131/3: Transitional cell carcinoma, micropapillary	1	8120-8139: transitional cell papillomas and carcinomas	XI(f.8) Carcinomas of bladder	Urinary Bladder	III	III	3	Blank(s)	T3a	N0	M0	T3a	3	N0	0	M0	0	RE	RE	Regional	2	Regional	61	2	4 or more regional lymph nodes removed	None; diagnosed at autopsy	Surgery performed	Blank(s)	Blank(s)	Blank(s)	0	0
75-79 years	White	1	Male	1	2010	Urinary Bladder	Malignant	8.5.2 Carcinoma of bladder	C67.8-Overlapping lesion of bladder	678	8120	Malignant	Undifferentiated; anaplastic; Grade IV	4	Not a paired site	8120/3: Transitional cell carcinoma, NOS	8120/3: Transitional cell carcinoma, NOS	1	8120-8139: transitional cell papillomas and carcinomas	XI(f.8) Carcinomas of bladder	Urinary Bladder	III	III	3	Blank(s)	T3a	N0	M0	T3a	3	N0	0	M0	0	RE	RE	Regional	2	Regional	60	2	4 or more regional lymph nodes removed	None; diagnosed at autopsy	Surgery performed	Blank(s)	Blank(s)	Blank(s)	0	0
60-64 years	White	1	Female	2	2010	Urinary Bladder	Malignant	8.5.2 Carcinoma of bladder	C67.8-Overlapping lesion of bladder	678	8120	Malignant	Poorly differentiated; Grade III	3	Not a paired site	8120/3: Transitional cell carcinoma, NOS	8120/3: Transitional cell carcinoma, NOS	1	8120-8139: transitional cell papillomas and carcinomas	XI(f.8) Carcinomas of bladder	Urinary Bladder	III	III	3	Blank(s)	T4a	N0	M0	T4a	4	N0	0	M0	0	RE	RE	Regional	2	Regional	63	2	None	None; diagnosed at autopsy	Surgery performed	Blank(s)	Blank(s)	Blank(s)	0	0
60-64 years	White	1	Male	1	2010	Urinary Bladder	Malignant	8.5.2 Carcinoma of bladder	C67.2-Lateral wall of bladder	672	8120	Malignant	Poorly differentiated; Grade III	3	Paired site, but no information concerning laterality	8120/3: Transitional cell carcinoma, NOS	8120/3: Transitional cell carcinoma, NOS	1	8120-8139: transitional cell papillomas and carcinomas	XI(f.8) Carcinomas of bladder	Urinary Bladder	II	II	2	Blank(s)	T2a	N0	M0	T2a	2	N0	0	M0	0	L	L	Localized	3	Regional	61	2	4 or more regional lymph nodes removed	Any combo of sur proc to oth rg, dis lym nd, and/or dis site	Surgery performed	Blank(s)	Blank(s)	Blank(s)	0	0
40-44 years	White	1	Male	1	2010	Urinary Bladder	Malignant	8.5.2 Carcinoma of bladder	C67.0-Trigone of bladder	670	8130	Malignant	Undifferentiated; anaplastic; Grade IV	4	Not a paired site	8130/3: Papillary transitional cell carcinoma	8130/3: Papillary transitional cell carcinoma	1	8120-8139: transitional cell papillomas and carcinomas	XI(f.8) Carcinomas of bladder	Urinary Bladder	IV	IV	4	Blank(s)	T3b	N2	M0	T3b	3	N2	2	M0	0	RE+RN	RE+RN	Regional	2	Regional	71	3	4 or more regional lymph nodes removed	None; diagnosed at autopsy	Surgery performed	Blank(s)	Blank(s)	Blank(s)	250	0
55-59 years	White	1	Male	1	2010	Urinary Bladder	Malignant	8.5.2 Carcinoma of bladder	C67.2-Lateral wall of bladder	672	8120	Malignant	Undifferentiated; anaplastic; Grade IV	4	Not a paired site	8120/3: Transitional cell carcinoma, NOS	8120/3: Transitional cell carcinoma, NOS	1	8120-8139: transitional cell papillomas and carcinomas	XI(f.8) Carcinomas of bladder	Urinary Bladder	III	III	3	Blank(s)	T3b	N0	M0	T3b	3	N0	0	M0	0	RE	RE	Regional	2	Regional	61	2	4 or more regional lymph nodes removed	None; diagnosed at autopsy	Surgery performed	Blank(s)	Blank(s)	Blank(s)	0	0
70-74 years	White	1	Female	2	2010	Urinary Bladder	Malignant	8.5.2 Carcinoma of bladder	C67.2-Lateral wall of bladder	672	8130	Malignant	Poorly differentiated; Grade III	3	Not a paired site	8130/3: Papillary transitional cell carcinoma	8130/3: Papillary transitional cell carcinoma	1	8120-8139: transitional cell papillomas and carcinomas	XI(f.8) Carcinomas of bladder	Urinary Bladder	II	II	2	Blank(s)	T2a	N0	M0	T2a	2	N0	0	M0	0	L	L	Localized	3	Regional	61	2	4 or more regional lymph nodes removed	None; diagnosed at autopsy	Surgery performed	Blank(s)	Blank(s)	Blank(s)	0	0
70-74 years	White	1	Male	1	2010	Urinary Bladder	Malignant	8.5.2 Carcinoma of bladder	C67.9-Bladder, NOS	679	8120	Malignant	Undifferentiated; anaplastic; Grade IV	4	Not a paired site	8120/3: Transitional cell carcinoma, NOS	8120/3: Transitional cell carcinoma, NOS	1	8120-8139: transitional cell papillomas and carcinomas	XI(f.8) Carcinomas of bladder	Urinary Bladder	III	III	3	Blank(s)	T3NOS	N0	M0	T3NOS	3	N0	0	M0	0	RE	RE	Regional	2	Regional	61	2	4 or more regional lymph nodes removed	None; diagnosed at autopsy	Surgery performed	Blank(s)	Blank(s)	Blank(s)	0	0
65-69 years	White	1	Male	1	2010	Urinary Bladder	Malignant	8.5.2 Carcinoma of bladder	C67.2-Lateral wall of bladder	672	8120	Malignant	Poorly differentiated; Grade III	3	Not a paired site	8120/3: Transitional cell carcinoma, NOS	8120/3: Transitional cell carcinoma, NOS	1	8120-8139: transitional cell papillomas and carcinomas	XI(f.8) Carcinomas of bladder	Urinary Bladder	IV	IV	4	Blank(s)	T3b	N2	M1	T3b	3	N2	2	M1	1	D	D	Distant	4	Distant	60	2	4 or more regional lymph nodes removed	None; diagnosed at autopsy	Surgery performed	Blank(s)	Blank(s)	Blank(s)	250	40
50-54 years	White	1	Male	1	2010	Urinary Bladder	Malignant	8.5.2 Carcinoma of bladder	C67.4-Posterior wall of bladder	674	8120	Malignant	Undifferentiated; anaplastic; Grade IV	4	Not a paired site	8120/3: Transitional cell carcinoma, NOS	8120/3: Transitional cell carcinoma, NOS	1	8120-8139: transitional cell papillomas and carcinomas	XI(f.8) Carcinomas of bladder	Urinary Bladder	IV	IV	4	Blank(s)	T3a	N2	M0	T3a	3	N2	2	M0	0	RE+RN	RE+RN	Regional	2	Regional	61	2	4 or more regional lymph nodes removed	None; diagnosed at autopsy	Surgery performed	Blank(s)	Blank(s)	Blank(s)	250	0
60-64 years	White	1	Male	1	2010	Urinary Bladder	Malignant	8.5.2 Carcinoma of bladder	C67.9-Bladder, NOS	679	8120	Malignant	Undifferentiated; anaplastic; Grade IV	4	Left - origin of primary	8120/3: Transitional cell carcinoma, NOS	8120/3: Transitional cell carcinoma, NOS	1	8120-8139: transitional cell papillomas and carcinomas	XI(f.8) Carcinomas of bladder	Urinary Bladder	IV	IV	4	Blank(s)	T3a	N2	M0	T3a	3	N2	2	M0	0	RE+RN	RE+RN	Regional	2	Regional	61	2	4 or more regional lymph nodes removed	None; diagnosed at autopsy	Surgery performed	Blank(s)	Blank(s)	Blank(s)	250	0
80-84 years	Other (American Indian/AK Native, Asian/Pacific Islander)	3	Male	1	2010	Urinary Bladder	Malignant	8.5.2 Carcinoma of bladder	C67.9-Bladder, NOS	679	8130	Malignant	Undifferentiated; anaplastic; Grade IV	4	Not a paired site	8130/3: Papillary transitional cell carcinoma	8130/3: Papillary transitional cell carcinoma	1	8120-8139: transitional cell papillomas and carcinomas	XI(f.8) Carcinomas of bladder	Urinary Bladder	III	III	3	Blank(s)	T3a	N0	M0	T3a	3	N0	0	M0	0	RE	RE	Regional	2	Regional	61	2	4 or more regional lymph nodes removed	None; diagnosed at autopsy	Surgery performed	Blank(s)	Blank(s)	Blank(s)	0	0
75-79 years	White	1	Male	1	2010	Urinary Bladder	Malignant	8.5.2 Carcinoma of bladder	C67.2-Lateral wall of bladder	672	8120	Malignant	Undifferentiated; anaplastic; Grade IV	4	Not a paired site	8120/3: Transitional cell carcinoma, NOS	8120/3: Transitional cell carcinoma, NOS	1	8120-8139: transitional cell papillomas and carcinomas	XI(f.8) Carcinomas of bladder	Urinary Bladder	III	III	3	Blank(s)	T3a	N0	M0	T3a	3	N0	0	M0	0	RE	RE	Regional	2	Regional	61	2	4 or more regional lymph nodes removed	None; diagnosed at autopsy	Surgery performed	Blank(s)	Blank(s)	Blank(s)	0	0
65-69 years	White	1	Male	1	2010	Urinary Bladder	Malignant	8.5.2 Carcinoma of bladder	C67.9-Bladder, NOS	679	8130	Malignant	Moderately differentiated; Grade II	2	Not a paired site	8130/3: Papillary transitional cell carcinoma	8130/3: Papillary transitional cell carcinoma	1	8120-8139: transitional cell papillomas and carcinomas	XI(f.8) Carcinomas of bladder	Urinary Bladder	I	I	1	Blank(s)	T1	N0	M0	T1	1	N0	0	M0	0	L	L	Localized	3	Localized	61	2	4 or more regional lymph nodes removed	None; diagnosed at autopsy	Surgery performed	Blank(s)	Blank(s)	Blank(s)	0	0
55-59 years	White	1	Female	2	2010	Urinary Bladder	Malignant	8.5.2 Carcinoma of bladder	C67.0-Trigone of bladder	670	8071	Malignant	Well differentiated; Grade I	1	Not a paired site	8071/3: Squamous cell carcinoma, keratinizing, NOS	8071/3: Squamous cell carcinoma, keratinizing, NOS	2	8050-8089: squamous cell neoplasms	XI(f.8) Carcinomas of bladder	Urinary Bladder	III	III	3	Blank(s)	T3a	N0	M0	T3a	3	N0	0	M0	0	RE	RE	Regional	2	Regional	71	3	4 or more regional lymph nodes removed	None; diagnosed at autopsy	Surgery performed	Blank(s)	Blank(s)	Blank(s)	0	0
50-54 years	White	1	Female	2	2010	Urinary Bladder	Malignant	8.5.2 Carcinoma of bladder	C67.8-Overlapping lesion of bladder	678	8120	Malignant	Undifferentiated; anaplastic; Grade IV	4	Not a paired site	8120/3: Transitional cell carcinoma, NOS	8120/3: Transitional cell carcinoma, NOS	1	8120-8139: transitional cell papillomas and carcinomas	XI(f.8) Carcinomas of bladder	Urinary Bladder	IV	IV	4	Blank(s)	T3b	N2	M1	T3b	3	N2	2	M1	1	D	D	Distant	4	Distant	50	1	4 or more regional lymph nodes removed	Non-primary surgical procedure to distant site	Surgery performed	Blank(s)	Blank(s)	Blank(s)	250	40
70-74 years	Black	2	Female	2	2009	Urinary Bladder	Malignant	8.5.2 Carcinoma of bladder	C67.5-Bladder neck	675	8120	Malignant	Undifferentiated; anaplastic; Grade IV	4	Not a paired site	8120/3: Transitional cell carcinoma, NOS	8120/3: Transitional cell carcinoma, NOS	1	8120-8139: transitional cell papillomas and carcinomas	XI(f.8) Carcinomas of bladder	Urinary Bladder	Blank(s)	III	3	Blank(s)	Blank(s)	Blank(s)	Blank(s)	T3a	3	N0	0	M0	0	RE	RE	Regional	2	Regional	71	3	None	None; diagnosed at autopsy	Surgery performed	Blank(s)	Blank(s)	Blank(s)	0	0
70-74 years	White	1	Female	2	2010	Urinary Bladder	Malignant	8.5.2 Carcinoma of bladder	C67.2-Lateral wall of bladder	672	8120	Malignant	Undifferentiated; anaplastic; Grade IV	4	Not a paired site	8120/3: Transitional cell carcinoma, NOS	8120/3: Transitional cell carcinoma, NOS	1	8120-8139: transitional cell papillomas and carcinomas	XI(f.8) Carcinomas of bladder	Urinary Bladder	II	II	2	Blank(s)	T2a	N0	M0	T2a	2	N0	0	M0	0	L	L	Localized	3	Regional	71	3	4 or more regional lymph nodes removed	None; diagnosed at autopsy	Surgery performed	Blank(s)	Blank(s)	Blank(s)	0	0
70-74 years	White	1	Male	1	2011	Urinary Bladder	Malignant	8.5.2 Carcinoma of bladder	C67.2-Lateral wall of bladder	672	8120	Malignant	Moderately differentiated; Grade II	2	Not a paired site	8120/3: Transitional cell carcinoma, NOS	8120/3: Transitional cell carcinoma, NOS	1	8120-8139: transitional cell papillomas and carcinomas	XI(f.8) Carcinomas of bladder	Urinary Bladder	III	III	3	Blank(s)	T3a	N0	M0	T3a	3	N0	0	M0	0	RE	RE	Regional	2	Regional	61	2	4 or more regional lymph nodes removed	None; diagnosed at autopsy	Surgery performed	Blank(s)	Blank(s)	Blank(s)	0	0
70-74 years	White	1	Male	1	2012	Urinary Bladder	Malignant	8.5.2 Carcinoma of bladder	C67.9-Bladder, NOS	679	8120	Malignant	Undifferentiated; anaplastic; Grade IV	4	Not a paired site	8120/3: Transitional cell carcinoma, NOS	8120/3: Transitional cell carcinoma, NOS	1	8120-8139: transitional cell papillomas and carcinomas	XI(f.8) Carcinomas of bladder	Urinary Bladder	II	II	2	Blank(s)	T2a	N0	M0	T2a	2	N0	0	M0	0	L	L	Localized	3	Regional	71	3	4 or more regional lymph nodes removed	None; diagnosed at autopsy	Surgery performed	Blank(s)	Blank(s)	Blank(s)	0	0
65-69 years	Black	2	Female	2	2010	Urinary Bladder	Malignant	8.5.2 Carcinoma of bladder	C67.3-Anterior wall of bladder	673	8130	Malignant	Undifferentiated; anaplastic; Grade IV	4	Not a paired site	8130/3: Papillary transitional cell carcinoma	8130/3: Papillary transitional cell carcinoma	1	8120-8139: transitional cell papillomas and carcinomas	XI(f.8) Carcinomas of bladder	Urinary Bladder	II	II	2	Blank(s)	T2NOS	N0	M0	T2NOS	2	N0	0	M0	0	L	L	Localized	3	Regional	73	3	Sentinel node biopsy and lym nd removed same/unstated time	None; diagnosed at autopsy	Surgery performed	Blank(s)	Blank(s)	Blank(s)	0	0
55-59 years	White	1	Male	1	2010	Urinary Bladder	Malignant	8.5.2 Carcinoma of bladder	C67.2-Lateral wall of bladder	672	8120	Malignant	Undifferentiated; anaplastic; Grade IV	4	Not a paired site	8120/3: Transitional cell carcinoma, NOS	8120/3: Transitional cell carcinoma, NOS	1	8120-8139: transitional cell papillomas and carcinomas	XI(f.8) Carcinomas of bladder	Urinary Bladder	III	III	3	Blank(s)	T3a	N0	M0	T3a	3	N0	0	M0	0	RE	RE	Regional	2	Regional	60	2	4 or more regional lymph nodes removed	None; diagnosed at autopsy	Surgery performed	Blank(s)	Blank(s)	Blank(s)	0	0
70-74 years	White	1	Male	1	2010	Urinary Bladder	Malignant	8.5.2 Carcinoma of bladder	C67.0-Trigone of bladder	670	8131	Malignant	Undifferentiated; anaplastic; Grade IV	4	Not a paired site	8131/3: Transitional cell carcinoma, micropapillary	8131/3: Transitional cell carcinoma, micropapillary	1	8120-8139: transitional cell papillomas and carcinomas	XI(f.8) Carcinomas of bladder	Urinary Bladder	III	III	3	Blank(s)	T3b	N0	M0	T3b	3	N0	0	M0	0	RE	RE	Regional	2	Regional	64	2	4 or more regional lymph nodes removed	None; diagnosed at autopsy	Surgery performed	Blank(s)	Blank(s)	Blank(s)	0	0
70-74 years	White	1	Male	1	2010	Urinary Bladder	Malignant	8.5.2 Carcinoma of bladder	C67.1-Dome of bladder	671	8120	Malignant	Poorly differentiated; Grade III	3	Not a paired site	8120/3: Transitional cell carcinoma, NOS	8120/3: Transitional cell carcinoma, NOS	1	8120-8139: transitional cell papillomas and carcinomas	XI(f.8) Carcinomas of bladder	Urinary Bladder	III	III	3	Blank(s)	T3b	N0	M0	T3b	3	N0	0	M0	0	RE	RE	Regional	2	Regional	61	2	4 or more regional lymph nodes removed	None; diagnosed at autopsy	Surgery performed	Blank(s)	Blank(s)	Blank(s)	0	0
85+ years	White	1	Female	2	2010	Urinary Bladder	Malignant	8.5.2 Carcinoma of bladder	C67.9-Bladder, NOS	679	8120	Malignant	Poorly differentiated; Grade III	3	Not a paired site	8120/3: Transitional cell carcinoma, NOS	8120/3: Transitional cell carcinoma, NOS	1	8120-8139: transitional cell papillomas and carcinomas	XI(f.8) Carcinomas of bladder	Urinary Bladder	III	III	3	Blank(s)	T3a	N0	M0	T3a	3	N0	0	M0	0	RE	RE	Regional	2	Regional	61	2	4 or more regional lymph nodes removed	None; diagnosed at autopsy	Surgery performed	Blank(s)	Blank(s)	Blank(s)	0	0
65-69 years	White	1	Male	1	2011	Urinary Bladder	Malignant	8.5.2 Carcinoma of bladder	C67.8-Overlapping lesion of bladder	678	8120	Malignant	Undifferentiated; anaplastic; Grade IV	4	Not a paired site	8120/3: Transitional cell carcinoma, NOS	8120/3: Transitional cell carcinoma, NOS	1	8120-8139: transitional cell papillomas and carcinomas	XI(f.8) Carcinomas of bladder	Urinary Bladder	I	I	1	Blank(s)	T1	N0	M0	T1	1	N0	0	M0	0	L	L	Localized	3	Localized	61	2	4 or more regional lymph nodes removed	None; diagnosed at autopsy	Surgery performed	Blank(s)	Blank(s)	Blank(s)	0	0
55-59 years	White	1	Male	1	2010	Urinary Bladder	Malignant	8.5.2 Carcinoma of bladder	C67.9-Bladder, NOS	679	8130	Malignant	Undifferentiated; anaplastic; Grade IV	4	Not a paired site	8130/3: Papillary transitional cell carcinoma	8130/3: Papillary transitional cell carcinoma	1	8120-8139: transitional cell papillomas and carcinomas	XI(f.8) Carcinomas of bladder	Urinary Bladder	IV	IV	4	Blank(s)	T2NOS	N2	M0	T2NOS	2	N2	2	M0	0	RN	RN	Regional	2	Regional	60	2	4 or more regional lymph nodes removed	None; diagnosed at autopsy	Surgery performed	Blank(s)	Blank(s)	Blank(s)	250	0
60-64 years	Other (American Indian/AK Native, Asian/Pacific Islander)	3	Male	1	2010	Urinary Bladder	Malignant	8.5.2 Carcinoma of bladder	C67.2-Lateral wall of bladder	672	8120	Malignant	Undifferentiated; anaplastic; Grade IV	4	Not a paired site	8120/3: Transitional cell carcinoma, NOS	8120/3: Transitional cell carcinoma, NOS	1	8120-8139: transitional cell papillomas and carcinomas	XI(f.8) Carcinomas of bladder	Urinary Bladder	IV	IV	4	Blank(s)	T2b	N2	M0	T2b	2	N2	2	M0	0	RN	RN	Regional	2	Regional	60	2	4 or more regional lymph nodes removed	None; diagnosed at autopsy	Surgery performed	Blank(s)	Blank(s)	Blank(s)	250	0
55-59 years	White	1	Male	1	2013	Urinary Bladder	Malignant	8.5.2 Carcinoma of bladder	C67.9-Bladder, NOS	679	8120	Malignant	Undifferentiated; anaplastic; Grade IV	4	Not a paired site	8120/3: Transitional cell carcinoma, NOS	8120/3: Transitional cell carcinoma, NOS	1	8120-8139: transitional cell papillomas and carcinomas	XI(f.8) Carcinomas of bladder	Urinary Bladder	I	I	1	Blank(s)	T1	N0	M0	T1	1	N0	0	M0	0	L	L	Localized	3	Localized	71	3	4 or more regional lymph nodes removed	None; diagnosed at autopsy	Surgery performed	Blank(s)	Blank(s)	Blank(s)	0	0
80-84 years	White	1	Male	1	2010	Urinary Bladder	Malignant	8.5.2 Carcinoma of bladder	C67.8-Overlapping lesion of bladder	678	8130	Malignant	Undifferentiated; anaplastic; Grade IV	4	Not a paired site	8130/3: Papillary transitional cell carcinoma	8130/3: Papillary transitional cell carcinoma	1	8120-8139: transitional cell papillomas and carcinomas	XI(f.8) Carcinomas of bladder	Urinary Bladder	III	III	3	Blank(s)	T3NOS	N0	M0	T3NOS	3	N0	0	M0	0	RE	RE	Regional	2	Regional	61	2	Number of regional lymph nodes removed unknown	None; diagnosed at autopsy	Surgery performed	Blank(s)	Blank(s)	Blank(s)	0	0
55-59 years	White	1	Female	2	2010	Urinary Bladder	Malignant	8.5.2 Carcinoma of bladder	C67.8-Overlapping lesion of bladder	678	8130	Malignant	Undifferentiated; anaplastic; Grade IV	4	Not a paired site	8130/3: Papillary transitional cell carcinoma	8130/3: Papillary transitional cell carcinoma	1	8120-8139: transitional cell papillomas and carcinomas	XI(f.8) Carcinomas of bladder	Urinary Bladder	II	II	2	Blank(s)	T2NOS	N0	M0	T2NOS	2	N0	0	M0	0	L	L	Localized	3	Regional	71	3	4 or more regional lymph nodes removed	None; diagnosed at autopsy	Surgery performed	Blank(s)	Blank(s)	Blank(s)	0	0
75-79 years	White	1	Male	1	2014	Urinary Bladder	Malignant	8.5.2 Carcinoma of bladder	C67.9-Bladder, NOS	679	8130	Malignant	Undifferentiated; anaplastic; Grade IV	4	Not a paired site	8130/3: Papillary transitional cell carcinoma	8130/3: Papillary transitional cell carcinoma	1	8120-8139: transitional cell papillomas and carcinomas	XI(f.8) Carcinomas of bladder	Urinary Bladder	IV	IV	4	Blank(s)	T4a	N0	M1	T4a	4	N0	0	M1	1	D	D	Distant	4	Distant	61	2	None	None; diagnosed at autopsy	Surgery performed	Blank(s)	Blank(s)	Blank(s)	0	40
50-54 years	White	1	Male	1	2010	Urinary Bladder	Malignant	8.5.2 Carcinoma of bladder	C67.8-Overlapping lesion of bladder	678	8041	Malignant	Poorly differentiated; Grade III	3	Not a paired site	8041/3: Small cell carcinoma, NOS	8041/3: Small cell carcinoma, NOS	4	8010-8049: epithelial neoplasms, NOS	XI(f.8) Carcinomas of bladder	Urinary Bladder	III	III	3	Blank(s)	T3b	N0	M0	T3b	3	N0	0	M0	0	RE	RE	Regional	2	Regional	60	2	4 or more regional lymph nodes removed	None; diagnosed at autopsy	Surgery performed	Blank(s)	Blank(s)	Blank(s)	0	0
45-49 years	White	1	Male	1	2010	Urinary Bladder	Malignant	8.5.2 Carcinoma of bladder	C67.2-Lateral wall of bladder	672	8120	Malignant	Poorly differentiated; Grade III	3	Not a paired site	8120/3: Transitional cell carcinoma, NOS	8120/3: Transitional cell carcinoma, NOS	1	8120-8139: transitional cell papillomas and carcinomas	XI(f.8) Carcinomas of bladder	Urinary Bladder	IV	IV	4	Blank(s)	T3b	N2	M0	T3b	3	N2	2	M0	0	RE+RN	RE+RN	Regional	2	Regional	61	2	4 or more regional lymph nodes removed	None; diagnosed at autopsy	Surgery performed	Blank(s)	Blank(s)	Blank(s)	250	0
75-79 years	Black	2	Male	1	2010	Urinary Bladder	Malignant	8.5.2 Carcinoma of bladder	C67.9-Bladder, NOS	679	8480	Malignant	Undifferentiated; anaplastic; Grade IV	4	Not a paired site	8480/3: Mucinous adenocarcinoma	8480/3: Mucinous adenocarcinoma	3	8440-8499: cystic, mucinous and serous neoplasms	XI(f.8) Carcinomas of bladder	Urinary Bladder	IV	IV	4	Blank(s)	T4a	N1	M0	T4a	4	N1	1	M0	0	RE+RN	RE+RN	Regional	2	Regional	61	2	4 or more regional lymph nodes removed	None; diagnosed at autopsy	Surgery performed	Blank(s)	Blank(s)	Blank(s)	150	0
75-79 years	White	1	Male	1	2010	Urinary Bladder	Malignant	8.5.2 Carcinoma of bladder	C67.9-Bladder, NOS	679	8120	Malignant	Undifferentiated; anaplastic; Grade IV	4	Not a paired site	8120/3: Transitional cell carcinoma, NOS	8120/3: Transitional cell carcinoma, NOS	1	8120-8139: transitional cell papillomas and carcinomas	XI(f.8) Carcinomas of bladder	Urinary Bladder	IV	IV	4	Blank(s)	T3b	N1	M0	T3b	3	N1	1	M0	0	RE+RN	RE+RN	Regional	2	Regional	60	2	4 or more regional lymph nodes removed	None; diagnosed at autopsy	Surgery performed	Blank(s)	Blank(s)	Blank(s)	150	0
65-69 years	White	1	Male	1	2010	Urinary Bladder	Malignant	8.5.2 Carcinoma of bladder	C67.9-Bladder, NOS	679	8130	Malignant	Poorly differentiated; Grade III	3	Not a paired site	8130/3: Papillary transitional cell carcinoma	8130/3: Papillary transitional cell carcinoma	1	8120-8139: transitional cell papillomas and carcinomas	XI(f.8) Carcinomas of bladder	Urinary Bladder	IV	IV	4	Blank(s)	T4b	N1	M1	T4b	4	N1	1	M1	1	D	D	Distant	4	Distant	61	2	4 or more regional lymph nodes removed	None; diagnosed at autopsy	Surgery performed	Blank(s)	Blank(s)	Blank(s)	150	40
60-64 years	White	1	Male	1	2010	Urinary Bladder	Malignant	8.5.2 Carcinoma of bladder	C67.9-Bladder, NOS	679	8130	Malignant	Poorly differentiated; Grade III	3	Not a paired site	8130/3: Papillary transitional cell carcinoma	8130/3: Papillary transitional cell carcinoma	1	8120-8139: transitional cell papillomas and carcinomas	XI(f.8) Carcinomas of bladder	Urinary Bladder	IV	IV	4	Blank(s)	T4a	N1	M0	T4a	4	N1	1	M0	0	RE+RN	RE+RN	Regional	2	Regional	60	2	4 or more regional lymph nodes removed	None; diagnosed at autopsy	Surgery performed	Blank(s)	Blank(s)	Blank(s)	150	0
80-84 years	White	1	Female	2	2010	Urinary Bladder	Malignant	8.5.2 Carcinoma of bladder	C67.9-Bladder, NOS	679	8120	Malignant	Poorly differentiated; Grade III	3	Not a paired site	8120/3: Transitional cell carcinoma, NOS	8120/3: Transitional cell carcinoma, NOS	1	8120-8139: transitional cell papillomas and carcinomas	XI(f.8) Carcinomas of bladder	Urinary Bladder	II	II	2	Blank(s)	T2a	N0	M0	T2a	2	N0	0	M0	0	L	L	Localized	3	Regional	71	3	4 or more regional lymph nodes removed	None; diagnosed at autopsy	Surgery performed	Blank(s)	Blank(s)	Blank(s)	0	0
50-54 years	Other (American Indian/AK Native, Asian/Pacific Islander)	3	Male	1	2010	Urinary Bladder	Malignant	8.5.2 Carcinoma of bladder	C67.9-Bladder, NOS	679	8130	Malignant	Undifferentiated; anaplastic; Grade IV	4	Not a paired site	8130/3: Papillary transitional cell carcinoma	8130/3: Papillary transitional cell carcinoma	1	8120-8139: transitional cell papillomas and carcinomas	XI(f.8) Carcinomas of bladder	Urinary Bladder	III	III	3	Blank(s)	T3a	N0	M0	T3a	3	N0	0	M0	0	RE	RE	Regional	2	Regional	61	2	4 or more regional lymph nodes removed	None; diagnosed at autopsy	Surgery performed	Blank(s)	Blank(s)	Blank(s)	0	0
55-59 years	Other (American Indian/AK Native, Asian/Pacific Islander)	3	Male	1	2010	Urinary Bladder	Malignant	8.5.2 Carcinoma of bladder	C67.9-Bladder, NOS	679	8130	Malignant	Undifferentiated; anaplastic; Grade IV	4	Not a paired site	8130/3: Papillary transitional cell carcinoma	8130/3: Papillary transitional cell carcinoma	1	8120-8139: transitional cell papillomas and carcinomas	XI(f.8) Carcinomas of bladder	Urinary Bladder	I	I	1	Blank(s)	T1	N0	M0	T1	1	N0	0	M0	0	L	L	Localized	3	Localized	61	2	4 or more regional lymph nodes removed	None; diagnosed at autopsy	Surgery performed	Blank(s)	Blank(s)	Blank(s)	0	0
65-69 years	White	1	Male	1	2010	Urinary Bladder	Malignant	8.5.2 Carcinoma of bladder	C67.9-Bladder, NOS	679	8120	Malignant	Undifferentiated; anaplastic; Grade IV	4	Not a paired site	8120/3: Transitional cell carcinoma, NOS	8120/3: Transitional cell carcinoma, NOS	1	8120-8139: transitional cell papillomas and carcinomas	XI(f.8) Carcinomas of bladder	Urinary Bladder	IV	IV	4	Blank(s)	T4a	N1	M0	T4a	4	N2	2	M0	0	RE+RN	RE+RN	Regional	2	Regional	61	2	4 or more regional lymph nodes removed	None; diagnosed at autopsy	Surgery performed	Blank(s)	Blank(s)	Blank(s)	150	0
60-64 years	White	1	Male	1	2010	Urinary Bladder	Malignant	8.5.2 Carcinoma of bladder	C67.8-Overlapping lesion of bladder	678	8120	Malignant	Undifferentiated; anaplastic; Grade IV	4	Not a paired site	8120/3: Transitional cell carcinoma, NOS	8120/3: Transitional cell carcinoma, NOS	1	8120-8139: transitional cell papillomas and carcinomas	XI(f.8) Carcinomas of bladder	Urinary Bladder	IV	IV	4	Blank(s)	T4a	N1	M0	T4a	4	N3	3	M0	0	RE+RN	RE+RN	Regional	2	Regional	61	2	4 or more regional lymph nodes removed	None; diagnosed at autopsy	Surgery performed	Blank(s)	Blank(s)	Blank(s)	150	0
75-79 years	White	1	Female	2	2011	Urinary Bladder	Malignant	8.5.2 Carcinoma of bladder	C67.3-Anterior wall of bladder	673	8120	Malignant	Undifferentiated; anaplastic; Grade IV	4	Not a paired site	8120/3: Transitional cell carcinoma, NOS	8120/3: Transitional cell carcinoma, NOS	1	8120-8139: transitional cell papillomas and carcinomas	XI(f.8) Carcinomas of bladder	Urinary Bladder	IV	IV	4	Blank(s)	T2b	N3	M0	T2b	2	N2	2	M1	1	D	D	Distant	4	Distant	71	3	4 or more regional lymph nodes removed	None; diagnosed at autopsy	Surgery performed	Blank(s)	Blank(s)	Blank(s)	450	0
80-84 years	White	1	Male	1	2012	Urinary Bladder	Malignant	8.5.2 Carcinoma of bladder	C67.9-Bladder, NOS	679	8120	Malignant	Poorly differentiated; Grade III	3	Not a paired site	8120/3: Transitional cell carcinoma, NOS	8120/3: Transitional cell carcinoma, NOS	1	8120-8139: transitional cell papillomas and carcinomas	XI(f.8) Carcinomas of bladder	Urinary Bladder	IV	IV	4	Blank(s)	T3NOS	N2	M1	T3NOS	3	N2	2	M1	1	D	D	Distant	4	Distant	71	3	4 or more regional lymph nodes removed	None; diagnosed at autopsy	Surgery performed	Blank(s)	Blank(s)	Blank(s)	250	40
75-79 years	White	1	Female	2	2010	Urinary Bladder	Malignant	8.5.2 Carcinoma of bladder	C67.8-Overlapping lesion of bladder	678	8120	Malignant	Poorly differentiated; Grade III	3	Not a paired site	8120/3: Transitional cell carcinoma, NOS	8120/3: Transitional cell carcinoma, NOS	1	8120-8139: transitional cell papillomas and carcinomas	XI(f.8) Carcinomas of bladder	Urinary Bladder	III	III	3	Blank(s)	T3b	N0	M0	T3b	3	N0	0	M0	0	RE	RE	Regional	2	Regional	61	2	4 or more regional lymph nodes removed	Non-primary surgical procedure to other regional sites	Surgery performed	Blank(s)	Blank(s)	Blank(s)	0	0
55-59 years	Black	2	Female	2	2010	Urinary Bladder	Malignant	8.5.2 Carcinoma of bladder	C67.2-Lateral wall of bladder	672	8070	Malignant	Moderately differentiated; Grade II	2	Not a paired site	8070/3: Squamous cell carcinoma, NOS	8070/3: Squamous cell carcinoma, NOS	2	8050-8089: squamous cell neoplasms	XI(f.8) Carcinomas of bladder	Urinary Bladder	III	III	3	Blank(s)	T3a	N0	M0	T3a	3	N0	0	M0	0	RE	RE	Regional	2	Regional	70	3	4 or more regional lymph nodes removed	Non-primary surgical procedure to other regional sites	Surgery performed	Blank(s)	Blank(s)	Blank(s)	0	0
70-74 years	White	1	Male	1	2010	Urinary Bladder	Malignant	8.5.2 Carcinoma of bladder	C67.9-Bladder, NOS	679	8120	Malignant	Undifferentiated; anaplastic; Grade IV	4	Not a paired site	8120/3: Transitional cell carcinoma, NOS	8120/3: Transitional cell carcinoma, NOS	1	8120-8139: transitional cell papillomas and carcinomas	XI(f.8) Carcinomas of bladder	Urinary Bladder	IV	IV	4	Blank(s)	T3b	N2	M0	T3b	3	N2	2	M0	0	RE+RN	RE+RN	Regional	2	Regional	61	2	4 or more regional lymph nodes removed	None; diagnosed at autopsy	Surgery performed	Blank(s)	Blank(s)	Blank(s)	250	0
65-69 years	White	1	Female	2	2010	Urinary Bladder	Malignant	8.5.2 Carcinoma of bladder	C67.3-Anterior wall of bladder	673	8120	Malignant	Undifferentiated; anaplastic; Grade IV	4	Not a paired site	8120/3: Transitional cell carcinoma, NOS	8120/3: Transitional cell carcinoma, NOS	1	8120-8139: transitional cell papillomas and carcinomas	XI(f.8) Carcinomas of bladder	Urinary Bladder	III	III	3	Blank(s)	T3b	N0	M0	T3b	3	N0	0	M0	0	RE	RE	Regional	2	Regional	73	3	None	None; diagnosed at autopsy	Surgery performed	Blank(s)	Blank(s)	Blank(s)	0	0
80-84 years	White	1	Male	1	2010	Urinary Bladder	Malignant	8.5.2 Carcinoma of bladder	C67.8-Overlapping lesion of bladder	678	8120	Malignant	Undifferentiated; anaplastic; Grade IV	4	Not a paired site	8120/3: Transitional cell carcinoma, NOS	8120/3: Transitional cell carcinoma, NOS	1	8120-8139: transitional cell papillomas and carcinomas	XI(f.8) Carcinomas of bladder	Urinary Bladder	I	I	1	Blank(s)	T1	N0	M0	T1	1	N0	0	M0	0	L	L	Localized	3	Localized	61	2	4 or more regional lymph nodes removed	None; diagnosed at autopsy	Surgery performed	Blank(s)	Blank(s)	Blank(s)	0	0
40-44 years	Black	2	Male	1	2011	Urinary Bladder	Malignant	8.5.2 Carcinoma of bladder	C67.8-Overlapping lesion of bladder	678	8120	Malignant	Poorly differentiated; Grade III	3	Not a paired site	8120/3: Transitional cell carcinoma, NOS	8120/3: Transitional cell carcinoma, NOS	1	8120-8139: transitional cell papillomas and carcinomas	XI(f.8) Carcinomas of bladder	Urinary Bladder	IV	IV	4	Blank(s)	T2b	N1	M0	T2b	2	N1	1	M0	0	RN	RN	Regional	2	Regional	61	2	4 or more regional lymph nodes removed	None; diagnosed at autopsy	Surgery performed	Blank(s)	Blank(s)	Blank(s)	150	0
50-54 years	White	1	Male	1	2011	Urinary Bladder	Malignant	8.5.2 Carcinoma of bladder	C67.2-Lateral wall of bladder	672	8120	Malignant	Poorly differentiated; Grade III	3	Not a paired site	8120/3: Transitional cell carcinoma, NOS	8120/3: Transitional cell carcinoma, NOS	1	8120-8139: transitional cell papillomas and carcinomas	XI(f.8) Carcinomas of bladder	Urinary Bladder	III	III	3	Blank(s)	T3a	N0	M0	T3a	3	N0	0	M0	0	RE	RE	Regional	2	Regional	70	3	1 to 3 regional lymph nodes removed	None; diagnosed at autopsy	Surgery performed	Blank(s)	Blank(s)	Blank(s)	0	0
70-74 years	White	1	Male	1	2010	Urinary Bladder	Malignant	8.5.2 Carcinoma of bladder	C67.2-Lateral wall of bladder	672	8120	Malignant	Undifferentiated; anaplastic; Grade IV	4	Not a paired site	8120/3: Transitional cell carcinoma, NOS	8120/3: Transitional cell carcinoma, NOS	1	8120-8139: transitional cell papillomas and carcinomas	XI(f.8) Carcinomas of bladder	Urinary Bladder	IV	IV	4	Blank(s)	T2NOS	N2	M0	T2NOS	2	N2	2	M0	0	RN	RN	Regional	2	Regional	61	2	4 or more regional lymph nodes removed	None; diagnosed at autopsy	Surgery performed	Blank(s)	Blank(s)	Blank(s)	250	0
65-69 years	White	1	Male	1	2011	Urinary Bladder	Malignant	8.5.2 Carcinoma of bladder	C67.9-Bladder, NOS	679	8120	Malignant	Undifferentiated; anaplastic; Grade IV	4	Not a paired site	8120/3: Transitional cell carcinoma, NOS	8120/3: Transitional cell carcinoma, NOS	1	8120-8139: transitional cell papillomas and carcinomas	XI(f.8) Carcinomas of bladder	Urinary Bladder	I	I	1	Blank(s)	T1	N0	M0	T1	1	N0	0	M0	0	L	L	Localized	3	Localized	60	2	4 or more regional lymph nodes removed	None; diagnosed at autopsy	Surgery performed	Blank(s)	Blank(s)	Blank(s)	0	0
65-69 years	White	1	Female	2	2010	Urinary Bladder	Malignant	8.5.2 Carcinoma of bladder	C67.8-Overlapping lesion of bladder	678	8120	Malignant	Undifferentiated; anaplastic; Grade IV	4	Not a paired site	8120/3: Transitional cell carcinoma, NOS	8120/3: Transitional cell carcinoma, NOS	1	8120-8139: transitional cell papillomas and carcinomas	XI(f.8) Carcinomas of bladder	Urinary Bladder	II	II	2	Blank(s)	T2NOS	N0	M0	T2NOS	2	N0	0	M0	0	L	L	Localized	3	Regional	71	3	4 or more regional lymph nodes removed	None; diagnosed at autopsy	Surgery performed	Blank(s)	Blank(s)	Blank(s)	0	0
80-84 years	White	1	Male	1	2011	Urinary Bladder	Malignant	8.5.2 Carcinoma of bladder	C67.9-Bladder, NOS	679	8120	Malignant	Undifferentiated; anaplastic; Grade IV	4	Not a paired site	8120/3: Transitional cell carcinoma, NOS	8120/3: Transitional cell carcinoma, NOS	1	8120-8139: transitional cell papillomas and carcinomas	XI(f.8) Carcinomas of bladder	Urinary Bladder	II	II	2	Blank(s)	T2a	N0	M0	T2a	2	N0	0	M0	0	L	L	Localized	3	Regional	60	2	4 or more regional lymph nodes removed	None; diagnosed at autopsy	Surgery performed	Blank(s)	Blank(s)	Blank(s)	0	0
75-79 years	White	1	Female	2	2010	Urinary Bladder	Malignant	8.5.2 Carcinoma of bladder	C67.9-Bladder, NOS	679	8130	Malignant	Poorly differentiated; Grade III	3	Not a paired site	8130/3: Papillary transitional cell carcinoma	8130/3: Papillary transitional cell carcinoma	1	8120-8139: transitional cell papillomas and carcinomas	XI(f.8) Carcinomas of bladder	Urinary Bladder	I	I	1	Blank(s)	T1	N0	M0	T1	1	N0	0	M0	0	L	L	Localized	3	Localized	71	3	4 or more regional lymph nodes removed	None; diagnosed at autopsy	Surgery performed	Blank(s)	Blank(s)	Blank(s)	0	0
80-84 years	White	1	Male	1	2011	Urinary Bladder	Malignant	8.5.2 Carcinoma of bladder	C67.9-Bladder, NOS	679	8120	Malignant	Undifferentiated; anaplastic; Grade IV	4	Not a paired site	8120/3: Transitional cell carcinoma, NOS	8120/3: Transitional cell carcinoma, NOS	1	8120-8139: transitional cell papillomas and carcinomas	XI(f.8) Carcinomas of bladder	Urinary Bladder	II	II	2	Blank(s)	T2NOS	N0	M0	T2NOS	2	N0	0	M0	0	L	L	Localized	3	Regional	63	2	4 or more regional lymph nodes removed	None; diagnosed at autopsy	Surgery performed	Blank(s)	Blank(s)	Blank(s)	0	0
70-74 years	White	1	Male	1	2011	Urinary Bladder	Malignant	8.5.2 Carcinoma of bladder	C67.9-Bladder, NOS	679	8120	Malignant	Undifferentiated; anaplastic; Grade IV	4	Not a paired site	8120/3: Transitional cell carcinoma, NOS	8120/3: Transitional cell carcinoma, NOS	1	8120-8139: transitional cell papillomas and carcinomas	XI(f.8) Carcinomas of bladder	Urinary Bladder	IV	IV	4	Blank(s)	T4a	N1	M0	T4a	4	N1	1	M0	0	RE+RN	RE+RN	Regional	2	Regional	61	2	1 to 3 regional lymph nodes removed	None; diagnosed at autopsy	Surgery performed	Blank(s)	Blank(s)	Blank(s)	150	0
70-74 years	White	1	Male	1	2011	Urinary Bladder	Malignant	8.5.2 Carcinoma of bladder	C67.3-Anterior wall of bladder	673	8120	Malignant	Poorly differentiated; Grade III	3	Not a paired site	8120/3: Transitional cell carcinoma, NOS	8120/3: Transitional cell carcinoma, NOS	1	8120-8139: transitional cell papillomas and carcinomas	XI(f.8) Carcinomas of bladder	Urinary Bladder	II	II	2	Blank(s)	T2NOS	N0	M0	T2NOS	2	N0	0	M0	0	L	L	Localized	3	Regional	71	3	4 or more regional lymph nodes removed	None; diagnosed at autopsy	Surgery performed	Blank(s)	Blank(s)	Blank(s)	0	0
60-64 years	White	1	Male	1	2010	Urinary Bladder	Malignant	8.5.2 Carcinoma of bladder	C67.5-Bladder neck	675	8120	Malignant	Undifferentiated; anaplastic; Grade IV	4	Not a paired site	8120/3: Transitional cell carcinoma, NOS	8120/3: Transitional cell carcinoma, NOS	1	8120-8139: transitional cell papillomas and carcinomas	XI(f.8) Carcinomas of bladder	Urinary Bladder	III	III	3	Blank(s)	T3NOS	N0	M0	T3NOS	3	N0	0	M0	0	RE	RE	Regional	2	Regional	61	2	4 or more regional lymph nodes removed	Non-primary surgical procedure performed	Surgery performed	Blank(s)	Blank(s)	Blank(s)	0	0
80-84 years	White	1	Male	1	2011	Urinary Bladder	Malignant	8.5.2 Carcinoma of bladder	C67.0-Trigone of bladder	670	8120	Malignant	Undifferentiated; anaplastic; Grade IV	4	Not a paired site	8120/3: Transitional cell carcinoma, NOS	8120/3: Transitional cell carcinoma, NOS	1	8120-8139: transitional cell papillomas and carcinomas	XI(f.8) Carcinomas of bladder	Urinary Bladder	IV	IV	4	Blank(s)	T3b	N1	M0	T3b	3	N1	1	M0	0	RE+RN	RE+RN	Regional	2	Regional	61	2	4 or more regional lymph nodes removed	None; diagnosed at autopsy	Surgery performed	Blank(s)	Blank(s)	Blank(s)	505	0
80-84 years	White	1	Male	1	2011	Urinary Bladder	Malignant	8.5.2 Carcinoma of bladder	C67.0-Trigone of bladder	670	8122	Malignant	Undifferentiated; anaplastic; Grade IV	4	Not a paired site	8122/3: Transitional cell carcinoma, spindle cell	8122/3: Transitional cell carcinoma, spindle cell	1	8120-8139: transitional cell papillomas and carcinomas	XI(f.8) Carcinomas of bladder	Urinary Bladder	IV	IV	4	Blank(s)	T3a	N1	M0	T3a	3	N1	1	M0	0	RE+RN	RE+RN	Regional	2	Regional	61	2	4 or more regional lymph nodes removed	None; diagnosed at autopsy	Surgery performed	Blank(s)	Blank(s)	Blank(s)	150	0
65-69 years	Other (American Indian/AK Native, Asian/Pacific Islander)	3	Male	1	2010	Urinary Bladder	Malignant	8.5.2 Carcinoma of bladder	C67.9-Bladder, NOS	679	8120	Malignant	Poorly differentiated; Grade III	3	Not a paired site	8120/3: Transitional cell carcinoma, NOS	8120/3: Transitional cell carcinoma, NOS	1	8120-8139: transitional cell papillomas and carcinomas	XI(f.8) Carcinomas of bladder	Urinary Bladder	II	II	2	Blank(s)	T2a	N0	M0	T2a	2	N0	0	M0	0	L	L	Localized	3	Regional	60	2	4 or more regional lymph nodes removed	None; diagnosed at autopsy	Surgery performed	Blank(s)	Blank(s)	Blank(s)	0	0
55-59 years	White	1	Male	1	2011	Urinary Bladder	Malignant	8.5.2 Carcinoma of bladder	C67.9-Bladder, NOS	679	8120	Malignant	Undifferentiated; anaplastic; Grade IV	4	Not a paired site	8120/3: Transitional cell carcinoma, NOS	8120/3: Transitional cell carcinoma, NOS	1	8120-8139: transitional cell papillomas and carcinomas	XI(f.8) Carcinomas of bladder	Urinary Bladder	III	III	3	Blank(s)	T4a	N0	M0	T4a	4	N0	0	M0	0	RE	RE	Regional	2	Regional	61	2	4 or more regional lymph nodes removed	None; diagnosed at autopsy	Surgery performed	Blank(s)	Blank(s)	Blank(s)	0	0
70-74 years	White	1	Male	1	2011	Urinary Bladder	Malignant	8.5.2 Carcinoma of bladder	C67.4-Posterior wall of bladder	674	8046	Malignant	Undifferentiated; anaplastic; Grade IV	4	Not a paired site	8046/3: Non-small cell carcinoma	8046/3: Non-small cell carcinoma	8	8010-8049: epithelial neoplasms, NOS	XI(f.8) Carcinomas of bladder	Urinary Bladder	II	II	2	Blank(s)	T2NOS	N0	M0	T2NOS	2	N0	0	M0	0	L	L	Localized	3	Regional	61	2	4 or more regional lymph nodes removed	None; diagnosed at autopsy	Surgery performed	Blank(s)	Blank(s)	Blank(s)	0	0
70-74 years	White	1	Male	1	2011	Urinary Bladder	Malignant	8.5.2 Carcinoma of bladder	C67.9-Bladder, NOS	679	8120	Malignant	Poorly differentiated; Grade III	3	Not a paired site	8120/3: Transitional cell carcinoma, NOS	8120/3: Transitional cell carcinoma, NOS	1	8120-8139: transitional cell papillomas and carcinomas	XI(f.8) Carcinomas of bladder	Urinary Bladder	II	II	2	Blank(s)	T2NOS	N0	M0	T2NOS	2	N0	0	M0	0	L	L	Localized	3	Regional	61	2	4 or more regional lymph nodes removed	None; diagnosed at autopsy	Surgery performed	Blank(s)	Blank(s)	Blank(s)	0	0
60-64 years	White	1	Male	1	2013	Urinary Bladder	Malignant	8.5.2 Carcinoma of bladder	C67.9-Bladder, NOS	679	8120	Malignant	Undifferentiated; anaplastic; Grade IV	4	Not a paired site	8120/3: Transitional cell carcinoma, NOS	8120/3: Transitional cell carcinoma, NOS	1	8120-8139: transitional cell papillomas and carcinomas	XI(f.8) Carcinomas of bladder	Urinary Bladder	IV	IV	4	Blank(s)	T4a	N1	M0	T4a	4	N1	1	M0	0	RE+RN	RE+RN	Regional	2	Regional	61	2	1 to 3 regional lymph nodes removed	None; diagnosed at autopsy	Surgery performed	Blank(s)	Blank(s)	Blank(s)	505	0
65-69 years	White	1	Male	1	2011	Urinary Bladder	Malignant	8.5.2 Carcinoma of bladder	C67.3-Anterior wall of bladder	673	8120	Malignant	Poorly differentiated; Grade III	3	Not a paired site	8120/3: Transitional cell carcinoma, NOS	8120/3: Transitional cell carcinoma, NOS	1	8120-8139: transitional cell papillomas and carcinomas	XI(f.8) Carcinomas of bladder	Urinary Bladder	IV	IV	4	Blank(s)	T2NOS	N2	M0	T2NOS	2	N2	2	M0	0	RN	RN	Regional	2	Regional	60	2	4 or more regional lymph nodes removed	None; diagnosed at autopsy	Surgery performed	Blank(s)	Blank(s)	Blank(s)	250	0
60-64 years	Other (American Indian/AK Native, Asian/Pacific Islander)	3	Male	1	2011	Urinary Bladder	Malignant	8.5.2 Carcinoma of bladder	C67.5-Bladder neck	675	8120	Malignant	Undifferentiated; anaplastic; Grade IV	4	Not a paired site	8120/3: Transitional cell carcinoma, NOS	8120/3: Transitional cell carcinoma, NOS	1	8120-8139: transitional cell papillomas and carcinomas	XI(f.8) Carcinomas of bladder	Urinary Bladder	IV	IV	4	Blank(s)	T2a	N2	M0	T2a	2	N2	2	M0	0	RN	RN	Regional	2	Regional	60	2	4 or more regional lymph nodes removed	None; diagnosed at autopsy	Surgery performed	Blank(s)	Blank(s)	Blank(s)	250	0
65-69 years	White	1	Female	2	2011	Urinary Bladder	Malignant	8.5.2 Carcinoma of bladder	C67.2-Lateral wall of bladder	672	8120	Malignant	Undifferentiated; anaplastic; Grade IV	4	Not a paired site	8120/3: Transitional cell carcinoma, NOS	8120/3: Transitional cell carcinoma, NOS	1	8120-8139: transitional cell papillomas and carcinomas	XI(f.8) Carcinomas of bladder	Urinary Bladder	III	III	3	Blank(s)	T3a	N0	M0	T3a	3	N0	0	M0	0	RE	RE	Regional	2	Regional	71	3	4 or more regional lymph nodes removed	None; diagnosed at autopsy	Surgery performed	Blank(s)	Blank(s)	Blank(s)	0	0
75-79 years	White	1	Male	1	2013	Urinary Bladder	Malignant	8.5.2 Carcinoma of bladder	C67.9-Bladder, NOS	679	8120	Malignant	Undifferentiated; anaplastic; Grade IV	4	Not a paired site	8120/3: Transitional cell carcinoma, NOS	8120/3: Transitional cell carcinoma, NOS	1	8120-8139: transitional cell papillomas and carcinomas	XI(f.8) Carcinomas of bladder	Urinary Bladder	III	III	3	Blank(s)	T3NOS	N0	M0	T3NOS	3	N0	0	M0	0	RE	RE	Regional	2	Regional	61	2	4 or more regional lymph nodes removed	None; diagnosed at autopsy	Surgery performed	Blank(s)	Blank(s)	Blank(s)	0	0
50-54 years	White	1	Male	1	2011	Urinary Bladder	Malignant	8.5.2 Carcinoma of bladder	C67.9-Bladder, NOS	679	8130	Malignant	Undifferentiated; anaplastic; Grade IV	4	Not a paired site	8130/3: Papillary transitional cell carcinoma	8130/3: Papillary transitional cell carcinoma	1	8120-8139: transitional cell papillomas and carcinomas	XI(f.8) Carcinomas of bladder	Urinary Bladder	II	II	2	Blank(s)	T2a	N0	M0	T2a	2	N0	0	M0	0	L	L	Localized	3	Regional	60	2	4 or more regional lymph nodes removed	None; diagnosed at autopsy	Surgery performed	Blank(s)	Blank(s)	Blank(s)	0	0
65-69 years	White	1	Male	1	2011	Urinary Bladder	Malignant	8.5.2 Carcinoma of bladder	C67.9-Bladder, NOS	679	8130	Malignant	Undifferentiated; anaplastic; Grade IV	4	Not a paired site	8130/3: Papillary transitional cell carcinoma	8130/3: Papillary transitional cell carcinoma	1	8120-8139: transitional cell papillomas and carcinomas	XI(f.8) Carcinomas of bladder	Urinary Bladder	II	II	2	Blank(s)	T2a	N0	M0	T2a	2	N0	0	M0	0	L	L	Localized	3	Regional	61	2	None	None; diagnosed at autopsy	Surgery performed	Blank(s)	Blank(s)	Blank(s)	0	0
60-64 years	White	1	Female	2	2011	Urinary Bladder	Malignant	8.5.2 Carcinoma of bladder	C67.9-Bladder, NOS	679	8130	Malignant	Undifferentiated; anaplastic; Grade IV	4	Not a paired site	8130/3: Papillary transitional cell carcinoma	8130/3: Papillary transitional cell carcinoma	1	8120-8139: transitional cell papillomas and carcinomas	XI(f.8) Carcinomas of bladder	Urinary Bladder	IV	IV	4	Blank(s)	T4b	N2	M0	T4b	4	N2	2	M0	0	D	D	Distant	4	Distant	50	1	1 to 3 regional lymph nodes removed	None; diagnosed at autopsy	Surgery performed	Blank(s)	Blank(s)	Blank(s)	250	0
70-74 years	Black	2	Female	2	2011	Urinary Bladder	Malignant	8.5.2 Carcinoma of bladder	C67.2-Lateral wall of bladder	672	8120	Malignant	Poorly differentiated; Grade III	3	Right - origin of primary	8120/3: Transitional cell carcinoma, NOS	8120/3: Transitional cell carcinoma, NOS	1	8120-8139: transitional cell papillomas and carcinomas	XI(f.8) Carcinomas of bladder	Urinary Bladder	III	III	3	Blank(s)	T3NOS	N0	M0	T3NOS	3	N0	0	M0	0	RE	RE	Regional	2	Regional	71	3	4 or more regional lymph nodes removed	None; diagnosed at autopsy	Surgery performed	Blank(s)	Blank(s)	Blank(s)	0	0
75-79 years	White	1	Male	1	2011	Urinary Bladder	Malignant	8.5.2 Carcinoma of bladder	C67.4-Posterior wall of bladder	674	8130	Malignant	Undifferentiated; anaplastic; Grade IV	4	Not a paired site	8130/3: Papillary transitional cell carcinoma	8130/3: Papillary transitional cell carcinoma	1	8120-8139: transitional cell papillomas and carcinomas	XI(f.8) Carcinomas of bladder	Urinary Bladder	III	III	3	Blank(s)	T3a	N0	M0	T3a	3	N0	0	M0	0	RE	RE	Regional	2	Regional	61	2	4 or more regional lymph nodes removed	None; diagnosed at autopsy	Surgery performed	Blank(s)	Blank(s)	Blank(s)	0	0
70-74 years	White	1	Female	2	2011	Urinary Bladder	Malignant	8.5.2 Carcinoma of bladder	C67.4-Posterior wall of bladder	674	8120	Malignant	Undifferentiated; anaplastic; Grade IV	4	Not a paired site	8120/3: Transitional cell carcinoma, NOS	8120/3: Transitional cell carcinoma, NOS	1	8120-8139: transitional cell papillomas and carcinomas	XI(f.8) Carcinomas of bladder	Urinary Bladder	IV	IV	4	Blank(s)	T2b	N1	M0	T2b	2	N1	1	M0	0	RN	RN	Regional	2	Regional	71	3	4 or more regional lymph nodes removed	None; diagnosed at autopsy	Surgery performed	Blank(s)	Blank(s)	Blank(s)	150	0
65-69 years	White	1	Male	1	2011	Urinary Bladder	Malignant	8.5.2 Carcinoma of bladder	C67.5-Bladder neck	675	8120	Malignant	Undifferentiated; anaplastic; Grade IV	4	Not a paired site	8120/3: Transitional cell carcinoma, NOS	8120/3: Transitional cell carcinoma, NOS	1	8120-8139: transitional cell papillomas and carcinomas	XI(f.8) Carcinomas of bladder	Urinary Bladder	III	III	3	Blank(s)	T3b	N0	M0	T3b	3	N0	0	M0	0	RE	RE	Regional	2	Regional	60	2	4 or more regional lymph nodes removed	None; diagnosed at autopsy	Surgery performed	Blank(s)	Blank(s)	Blank(s)	0	0
65-69 years	Other (American Indian/AK Native, Asian/Pacific Islander)	3	Male	1	2011	Urinary Bladder	Malignant	8.5.2 Carcinoma of bladder	C67.4-Posterior wall of bladder	674	8120	Malignant	Undifferentiated; anaplastic; Grade IV	4	Not a paired site	8120/3: Transitional cell carcinoma, NOS	8120/3: Transitional cell carcinoma, NOS	1	8120-8139: transitional cell papillomas and carcinomas	XI(f.8) Carcinomas of bladder	Urinary Bladder	IV	IV	4	Blank(s)	T3a	N2	M0	T3a	3	N2	2	M0	0	RE+RN	RE+RN	Regional	2	Regional	61	2	4 or more regional lymph nodes removed	None; diagnosed at autopsy	Surgery performed	Blank(s)	Blank(s)	Blank(s)	250	0
60-64 years	White	1	Male	1	2011	Urinary Bladder	Malignant	8.5.2 Carcinoma of bladder	C67.4-Posterior wall of bladder	674	8120	Malignant	Undifferentiated; anaplastic; Grade IV	4	Not a paired site	8120/3: Transitional cell carcinoma, NOS	8120/3: Transitional cell carcinoma, NOS	1	8120-8139: transitional cell papillomas and carcinomas	XI(f.8) Carcinomas of bladder	Urinary Bladder	I	I	1	Blank(s)	T1	N0	M0	T1	1	N0	0	M0	0	L	L	Localized	3	Localized	70	3	4 or more regional lymph nodes removed	None; diagnosed at autopsy	Surgery performed	Blank(s)	Blank(s)	Blank(s)	0	0
60-64 years	White	1	Male	1	2011	Urinary Bladder	Malignant	8.5.2 Carcinoma of bladder	C67.9-Bladder, NOS	679	8120	Malignant	Undifferentiated; anaplastic; Grade IV	4	Not a paired site	8120/3: Transitional cell carcinoma, NOS	8120/3: Transitional cell carcinoma, NOS	1	8120-8139: transitional cell papillomas and carcinomas	XI(f.8) Carcinomas of bladder	Urinary Bladder	II	II	2	Blank(s)	T2NOS	N0	M0	T2NOS	2	N0	0	M0	0	L	L	Localized	3	Regional	62	2	4 or more regional lymph nodes removed	Non-primary surgical procedure to other regional sites	Surgery performed	Blank(s)	Blank(s)	Blank(s)	0	0
60-64 years	White	1	Female	2	2011	Urinary Bladder	Malignant	8.5.2 Carcinoma of bladder	C67.9-Bladder, NOS	679	8130	Malignant	Moderately differentiated; Grade II	2	Not a paired site	8130/3: Papillary transitional cell carcinoma	8130/3: Papillary transitional cell carcinoma	1	8120-8139: transitional cell papillomas and carcinomas	XI(f.8) Carcinomas of bladder	Urinary Bladder	I	I	1	Blank(s)	T1	N0	M0	T1	1	N0	0	M0	0	L	L	Localized	3	Localized	60	2	None	None; diagnosed at autopsy	Surgery performed	Blank(s)	Blank(s)	Blank(s)	0	0
60-64 years	White	1	Female	2	2011	Urinary Bladder	Malignant	8.5.2 Carcinoma of bladder	C67.3-Anterior wall of bladder	673	8120	Malignant	Undifferentiated; anaplastic; Grade IV	4	Not a paired site	8120/3: Transitional cell carcinoma, NOS	8120/3: Transitional cell carcinoma, NOS	1	8120-8139: transitional cell papillomas and carcinomas	XI(f.8) Carcinomas of bladder	Urinary Bladder	IV	IV	4	Blank(s)	T3NOS	N1	M0	T3NOS	3	N2	2	M0	0	RE+RN	RE+RN	Regional	2	Regional	61	2	4 or more regional lymph nodes removed	Non-primary surgical procedure to other regional sites	Surgery performed	Blank(s)	Blank(s)	Blank(s)	150	0
55-59 years	White	1	Male	1	2011	Urinary Bladder	Malignant	8.5.2 Carcinoma of bladder	C67.9-Bladder, NOS	679	8131	Malignant	Undifferentiated; anaplastic; Grade IV	4	Not a paired site	8131/3: Transitional cell carcinoma, micropapillary	8131/3: Transitional cell carcinoma, micropapillary	1	8120-8139: transitional cell papillomas and carcinomas	XI(f.8) Carcinomas of bladder	Urinary Bladder	IV	IV	4	Blank(s)	T4a	N2	M0	T4a	4	N2	2	M0	0	RE+RN	D	Distant	4	Distant	61	2	4 or more regional lymph nodes removed	None; diagnosed at autopsy	Surgery performed	Blank(s)	Blank(s)	Blank(s)	250	0
55-59 years	White	1	Male	1	2011	Urinary Bladder	Malignant	8.5.2 Carcinoma of bladder	C67.9-Bladder, NOS	679	8480	Malignant	Undifferentiated; anaplastic; Grade IV	4	Not a paired site	8480/3: Mucinous adenocarcinoma	8480/3: Mucinous adenocarcinoma	3	8440-8499: cystic, mucinous and serous neoplasms	XI(f.8) Carcinomas of bladder	Urinary Bladder	IV	IV	4	Blank(s)	T2a	N1	M0	T2a	2	N1	1	M0	0	RN	RN	Regional	2	Regional	60	2	4 or more regional lymph nodes removed	None; diagnosed at autopsy	Surgery performed	Blank(s)	Blank(s)	Blank(s)	150	0
70-74 years	White	1	Female	2	2011	Urinary Bladder	Malignant	8.5.2 Carcinoma of bladder	C67.4-Posterior wall of bladder	674	8120	Malignant	Poorly differentiated; Grade III	3	Not a paired site	8120/3: Transitional cell carcinoma, NOS	8120/3: Transitional cell carcinoma, NOS	1	8120-8139: transitional cell papillomas and carcinomas	XI(f.8) Carcinomas of bladder	Urinary Bladder	IV	IV	4	Blank(s)	T3a	N1	M0	T3a	3	N1	1	M0	0	RE+RN	RE+RN	Regional	2	Regional	71	3	4 or more regional lymph nodes removed	None; diagnosed at autopsy	Surgery performed	Blank(s)	Blank(s)	Blank(s)	150	0
55-59 years	White	1	Female	2	2011	Urinary Bladder	Malignant	8.5.2 Carcinoma of bladder	C67.4-Posterior wall of bladder	674	8120	Malignant	Undifferentiated; anaplastic; Grade IV	4	Not a paired site	8120/3: Transitional cell carcinoma, NOS	8120/3: Transitional cell carcinoma, NOS	1	8120-8139: transitional cell papillomas and carcinomas	XI(f.8) Carcinomas of bladder	Urinary Bladder	II	II	2	Blank(s)	T2b	N0	M0	T2b	2	N0	0	M0	0	L	L	Localized	3	Regional	71	3	4 or more regional lymph nodes removed	None; diagnosed at autopsy	Surgery performed	Blank(s)	Blank(s)	Blank(s)	0	0
60-64 years	Other (American Indian/AK Native, Asian/Pacific Islander)	3	Male	1	2011	Urinary Bladder	Malignant	8.5.2 Carcinoma of bladder	C67.2-Lateral wall of bladder	672	8120	Malignant	Undifferentiated; anaplastic; Grade IV	4	Not a paired site	8120/3: Transitional cell carcinoma, NOS	8120/3: Transitional cell carcinoma, NOS	1	8120-8139: transitional cell papillomas and carcinomas	XI(f.8) Carcinomas of bladder	Urinary Bladder	IV	IV	4	Blank(s)	T4a	N1	M1	T4a	4	N1	1	M1	1	D	D	Distant	4	Distant	71	3	4 or more regional lymph nodes removed	None; diagnosed at autopsy	Surgery performed	Blank(s)	Blank(s)	Blank(s)	150	40
60-64 years	White	1	Male	1	2011	Urinary Bladder	Malignant	8.5.2 Carcinoma of bladder	C67.4-Posterior wall of bladder	674	8120	Malignant	Undifferentiated; anaplastic; Grade IV	4	Not a paired site	8120/3: Transitional cell carcinoma, NOS	8120/3: Transitional cell carcinoma, NOS	1	8120-8139: transitional cell papillomas and carcinomas	XI(f.8) Carcinomas of bladder	Urinary Bladder	II	II	2	Blank(s)	T2a	N0	M0	T2a	2	N0	0	M0	0	L	L	Localized	3	Regional	71	3	4 or more regional lymph nodes removed	None; diagnosed at autopsy	Surgery performed	Blank(s)	Blank(s)	Blank(s)	0	0
55-59 years	White	1	Male	1	2011	Urinary Bladder	Malignant	8.5.2 Carcinoma of bladder	C67.9-Bladder, NOS	679	8120	Malignant	Undifferentiated; anaplastic; Grade IV	4	Not a paired site	8120/3: Transitional cell carcinoma, NOS	8120/3: Transitional cell carcinoma, NOS	1	8120-8139: transitional cell papillomas and carcinomas	XI(f.8) Carcinomas of bladder	Urinary Bladder	II	II	2	Blank(s)	T2b	N0	M0	T2b	2	N0	0	M0	0	L	L	Localized	3	Regional	71	3	4 or more regional lymph nodes removed	None; diagnosed at autopsy	Surgery performed	Blank(s)	Blank(s)	Blank(s)	0	0
60-64 years	Other (American Indian/AK Native, Asian/Pacific Islander)	3	Male	1	2011	Urinary Bladder	Malignant	8.5.2 Carcinoma of bladder	C67.9-Bladder, NOS	679	8120	Malignant	Undifferentiated; anaplastic; Grade IV	4	Not a paired site	8120/3: Transitional cell carcinoma, NOS	8120/3: Transitional cell carcinoma, NOS	1	8120-8139: transitional cell papillomas and carcinomas	XI(f.8) Carcinomas of bladder	Urinary Bladder	I	I	1	Blank(s)	T1	N0	M0	T1	1	N0	0	M0	0	L	L	Localized	3	Localized	60	2	None	None; diagnosed at autopsy	Surgery performed	Blank(s)	Blank(s)	Blank(s)	0	0
65-69 years	White	1	Male	1	2011	Urinary Bladder	Malignant	8.5.2 Carcinoma of bladder	C67.3-Anterior wall of bladder	673	8120	Malignant	Undifferentiated; anaplastic; Grade IV	4	Right - origin of primary	8120/3: Transitional cell carcinoma, NOS	8120/3: Transitional cell carcinoma, NOS	1	8120-8139: transitional cell papillomas and carcinomas	XI(f.8) Carcinomas of bladder	Urinary Bladder	II	II	2	Blank(s)	T2NOS	N0	M0	T2NOS	2	N0	0	M0	0	L	L	Localized	3	Regional	61	2	4 or more regional lymph nodes removed	None; diagnosed at autopsy	Surgery performed	Blank(s)	Blank(s)	Blank(s)	0	0
50-54 years	White	1	Male	1	2011	Urinary Bladder	Malignant	8.5.2 Carcinoma of bladder	C67.9-Bladder, NOS	679	8120	Malignant	Poorly differentiated; Grade III	3	Not a paired site	8120/3: Transitional cell carcinoma, NOS	8120/3: Transitional cell carcinoma, NOS	1	8120-8139: transitional cell papillomas and carcinomas	XI(f.8) Carcinomas of bladder	Urinary Bladder	I	I	1	Blank(s)	T1	N0	M0	T1	1	N0	0	M0	0	L	L	Localized	3	Localized	61	2	4 or more regional lymph nodes removed	Non-primary surgical procedure to other regional sites	Surgery performed	Blank(s)	Blank(s)	Blank(s)	0	0
65-69 years	White	1	Male	1	2011	Urinary Bladder	Malignant	8.5.2 Carcinoma of bladder	C67.4-Posterior wall of bladder	674	8130	Malignant	Undifferentiated; anaplastic; Grade IV	4	Not a paired site	8130/3: Papillary transitional cell carcinoma	8130/3: Papillary transitional cell carcinoma	1	8120-8139: transitional cell papillomas and carcinomas	XI(f.8) Carcinomas of bladder	Urinary Bladder	IV	IV	4	Blank(s)	T4a	N2	M0	T4a	4	N2	2	M0	0	RE+RN	RE+RN	Regional	2	Regional	71	3	4 or more regional lymph nodes removed	None; diagnosed at autopsy	Surgery performed	Blank(s)	Blank(s)	Blank(s)	250	0
65-69 years	White	1	Male	1	2011	Urinary Bladder	Malignant	8.5.2 Carcinoma of bladder	C67.4-Posterior wall of bladder	674	8120	Malignant	Undifferentiated; anaplastic; Grade IV	4	Not a paired site	8120/3: Transitional cell carcinoma, NOS	8120/3: Transitional cell carcinoma, NOS	1	8120-8139: transitional cell papillomas and carcinomas	XI(f.8) Carcinomas of bladder	Urinary Bladder	IV	IV	4	Blank(s)	T3b	N3	M0	T3b	3	N2	2	M1	1	D	D	Distant	4	Distant	61	2	4 or more regional lymph nodes removed	None; diagnosed at autopsy	Surgery performed	Blank(s)	Blank(s)	Blank(s)	450	0
60-64 years	White	1	Male	1	2012	Urinary Bladder	Malignant	8.5.2 Carcinoma of bladder	C67.9-Bladder, NOS	679	8120	Malignant	Undifferentiated; anaplastic; Grade IV	4	Not a paired site	8120/3: Transitional cell carcinoma, NOS	8120/3: Transitional cell carcinoma, NOS	1	8120-8139: transitional cell papillomas and carcinomas	XI(f.8) Carcinomas of bladder	Urinary Bladder	III	III	3	Blank(s)	T3a	N0	M0	T3a	3	N0	0	M0	0	RE	RE	Regional	2	Regional	61	2	4 or more regional lymph nodes removed	Non-primary surgical procedure performed	Surgery performed	Blank(s)	Blank(s)	Blank(s)	0	0
40-44 years	Other (American Indian/AK Native, Asian/Pacific Islander)	3	Male	1	2011	Urinary Bladder	Malignant	8.5.2 Carcinoma of bladder	C67.9-Bladder, NOS	679	8130	Malignant	Moderately differentiated; Grade II	2	Not a paired site	8130/3: Papillary transitional cell carcinoma	8130/3: Papillary transitional cell carcinoma	1	8120-8139: transitional cell papillomas and carcinomas	XI(f.8) Carcinomas of bladder	Urinary Bladder	0a	0a	5	Blank(s)	Ta	N0	M0	Ta	5	N0	0	M0	0	IS	IS	In situ	1	Localized	80	1	None	None; diagnosed at autopsy	Surgery performed	Blank(s)	Blank(s)	Blank(s)	0	0
50-54 years	White	1	Male	1	2011	Urinary Bladder	Malignant	8.5.2 Carcinoma of bladder	C67.8-Overlapping lesion of bladder	678	8120	Malignant	Undifferentiated; anaplastic; Grade IV	4	Not a paired site	8120/3: Transitional cell carcinoma, NOS	8120/3: Transitional cell carcinoma, NOS	1	8120-8139: transitional cell papillomas and carcinomas	XI(f.8) Carcinomas of bladder	Urinary Bladder	IV	IV	4	Blank(s)	T3a	N2	M0	T3a	3	N2	2	M0	0	RE+RN	RE+RN	Regional	2	Regional	64	2	4 or more regional lymph nodes removed	None; diagnosed at autopsy	Surgery performed	Blank(s)	Blank(s)	Blank(s)	250	0
70-74 years	White	1	Male	1	2011	Urinary Bladder	Malignant	8.5.2 Carcinoma of bladder	C67.9-Bladder, NOS	679	8070	Malignant	Undifferentiated; anaplastic; Grade IV	4	Not a paired site	8070/3: Squamous cell carcinoma, NOS	8070/3: Squamous cell carcinoma, NOS	2	8050-8089: squamous cell neoplasms	XI(f.8) Carcinomas of bladder	Urinary Bladder	II	II	2	Blank(s)	T2NOS	N0	M0	T2NOS	2	N0	0	M0	0	L	L	Localized	3	Regional	61	2	None	None; diagnosed at autopsy	Surgery performed	Blank(s)	Blank(s)	Blank(s)	0	0
60-64 years	White	1	Female	2	2011	Urinary Bladder	Malignant	8.5.2 Carcinoma of bladder	C67.8-Overlapping lesion of bladder	678	8130	Malignant	Undifferentiated; anaplastic; Grade IV	4	Not a paired site	8130/3: Papillary transitional cell carcinoma	8130/3: Papillary transitional cell carcinoma	1	8120-8139: transitional cell papillomas and carcinomas	XI(f.8) Carcinomas of bladder	Urinary Bladder	II	II	2	Blank(s)	T2b	N0	M0	T2b	2	N0	0	M0	0	L	L	Localized	3	Regional	61	2	4 or more regional lymph nodes removed	None; diagnosed at autopsy	Surgery performed	Blank(s)	Blank(s)	Blank(s)	0	0
80-84 years	White	1	Male	1	2011	Urinary Bladder	Malignant	8.5.2 Carcinoma of bladder	C67.1-Dome of bladder	671	8131	Malignant	Undifferentiated; anaplastic; Grade IV	4	Not a paired site	8131/3: Transitional cell carcinoma, micropapillary	8131/3: Transitional cell carcinoma, micropapillary	1	8120-8139: transitional cell papillomas and carcinomas	XI(f.8) Carcinomas of bladder	Urinary Bladder	I	I	1	Blank(s)	T1	N0	M0	T1	1	N0	0	M0	0	L	L	Localized	3	Localized	71	3	4 or more regional lymph nodes removed	None; diagnosed at autopsy	Surgery performed	Blank(s)	Blank(s)	Blank(s)	0	0
65-69 years	White	1	Male	1	2012	Urinary Bladder	Malignant	8.5.2 Carcinoma of bladder	C67.9-Bladder, NOS	679	8140	Malignant	Poorly differentiated; Grade III	3	Not a paired site	8140/3: Adenocarcinoma, NOS	8140/3: Adenocarcinoma, NOS	3	8140-8389: adenomas and adenocarcinomas	XI(f.8) Carcinomas of bladder	Urinary Bladder	II	II	2	Blank(s)	T2a	N0	M0	T2a	2	N0	0	M0	0	L	L	Localized	3	Regional	60	2	4 or more regional lymph nodes removed	None; diagnosed at autopsy	Surgery performed	Blank(s)	Blank(s)	Blank(s)	0	0
80-84 years	White	1	Male	1	2012	Urinary Bladder	Malignant	8.5.2 Carcinoma of bladder	C67.0-Trigone of bladder	670	8130	Malignant	Undifferentiated; anaplastic; Grade IV	4	Not a paired site	8130/3: Papillary transitional cell carcinoma	8130/3: Papillary transitional cell carcinoma	1	8120-8139: transitional cell papillomas and carcinomas	XI(f.8) Carcinomas of bladder	Urinary Bladder	II	II	2	Blank(s)	T2a	N0	M0	T2a	2	N0	0	M0	0	L	L	Localized	3	Regional	70	3	4 or more regional lymph nodes removed	None; diagnosed at autopsy	Surgery performed	Blank(s)	Blank(s)	Blank(s)	0	0
75-79 years	White	1	Male	1	2012	Urinary Bladder	Malignant	8.5.2 Carcinoma of bladder	C67.8-Overlapping lesion of bladder	678	8120	Malignant	Poorly differentiated; Grade III	3	Not a paired site	8120/3: Transitional cell carcinoma, NOS	8120/3: Transitional cell carcinoma, NOS	1	8120-8139: transitional cell papillomas and carcinomas	XI(f.8) Carcinomas of bladder	Urinary Bladder	II	II	2	Blank(s)	T2b	N0	M0	T2b	2	N0	0	M0	0	L	L	Localized	3	Regional	60	2	None	None; diagnosed at autopsy	Surgery performed	Blank(s)	Blank(s)	Blank(s)	0	0
60-64 years	White	1	Male	1	2012	Urinary Bladder	Malignant	8.5.2 Carcinoma of bladder	C67.2-Lateral wall of bladder	672	8130	Malignant	Undifferentiated; anaplastic; Grade IV	4	Not a paired site	8130/3: Papillary transitional cell carcinoma	8130/3: Papillary transitional cell carcinoma	1	8120-8139: transitional cell papillomas and carcinomas	XI(f.8) Carcinomas of bladder	Urinary Bladder	II	II	2	Blank(s)	T2NOS	N0	M0	T2NOS	2	N0	0	M0	0	L	L	Localized	3	Regional	71	3	4 or more regional lymph nodes removed	None; diagnosed at autopsy	Surgery performed	Blank(s)	Blank(s)	Blank(s)	0	0
85+ years	White	1	Male	1	2012	Urinary Bladder	Malignant	8.5.2 Carcinoma of bladder	C67.3-Anterior wall of bladder	673	8070	Malignant	Moderately differentiated; Grade II	2	Not a paired site	8070/3: Squamous cell carcinoma, NOS	8070/3: Squamous cell carcinoma, NOS	2	8050-8089: squamous cell neoplasms	XI(f.8) Carcinomas of bladder	Urinary Bladder	III	III	3	Blank(s)	T3a	N0	M0	T3a	3	N0	0	M0	0	RE	RE	Regional	2	Regional	71	3	4 or more regional lymph nodes removed	None; diagnosed at autopsy	Surgery performed	Blank(s)	Blank(s)	Blank(s)	0	0
85+ years	Black	2	Male	1	2012	Urinary Bladder	Malignant	8.5.2 Carcinoma of bladder	C67.2-Lateral wall of bladder	672	8130	Malignant	Poorly differentiated; Grade III	3	Not a paired site	8130/3: Papillary transitional cell carcinoma	8130/3: Papillary transitional cell carcinoma	1	8120-8139: transitional cell papillomas and carcinomas	XI(f.8) Carcinomas of bladder	Urinary Bladder	II	II	2	Blank(s)	T2b	N0	M0	T2b	2	N0	0	M0	0	L	L	Localized	3	Regional	61	2	4 or more regional lymph nodes removed	None; diagnosed at autopsy	Surgery performed	Blank(s)	Blank(s)	Blank(s)	0	0
80-84 years	White	1	Male	1	2012	Urinary Bladder	Malignant	8.5.2 Carcinoma of bladder	C67.2-Lateral wall of bladder	672	8120	Malignant	Undifferentiated; anaplastic; Grade IV	4	Not a paired site	8120/3: Transitional cell carcinoma, NOS	8120/3: Transitional cell carcinoma, NOS	1	8120-8139: transitional cell papillomas and carcinomas	XI(f.8) Carcinomas of bladder	Urinary Bladder	II	II	2	Blank(s)	T2a	N0	M0	T2a	2	N0	0	M0	0	L	L	Localized	3	Regional	71	3	4 or more regional lymph nodes removed	None; diagnosed at autopsy	Surgery performed	Blank(s)	Blank(s)	Blank(s)	0	0
50-54 years	White	1	Female	2	2011	Urinary Bladder	Malignant	8.5.2 Carcinoma of bladder	C67.9-Bladder, NOS	679	8130	Malignant	Undifferentiated; anaplastic; Grade IV	4	Not a paired site	8130/3: Papillary transitional cell carcinoma	8130/3: Papillary transitional cell carcinoma	1	8120-8139: transitional cell papillomas and carcinomas	XI(f.8) Carcinomas of bladder	Urinary Bladder	IV	IV	4	Blank(s)	T4b	N0	M0	T4b	4	N0	0	M0	0	D	D	Distant	4	Distant	71	3	4 or more regional lymph nodes removed	None; diagnosed at autopsy	Surgery performed	Blank(s)	Blank(s)	Blank(s)	0	0
75-79 years	White	1	Male	1	2012	Urinary Bladder	Malignant	8.5.2 Carcinoma of bladder	C67.9-Bladder, NOS	679	8120	Malignant	Undifferentiated; anaplastic; Grade IV	4	Not a paired site	8120/3: Transitional cell carcinoma, NOS	8120/3: Transitional cell carcinoma, NOS	1	8120-8139: transitional cell papillomas and carcinomas	XI(f.8) Carcinomas of bladder	Urinary Bladder	IV	IV	4	Blank(s)	T3a	N1	M0	T3a	3	N1	1	M0	0	RE+RN	RE+RN	Regional	2	Regional	61	2	1 to 3 regional lymph nodes removed	None; diagnosed at autopsy	Surgery performed	Blank(s)	Blank(s)	Blank(s)	150	0
60-64 years	White	1	Male	1	2012	Urinary Bladder	Malignant	8.5.2 Carcinoma of bladder	C67.9-Bladder, NOS	679	8130	Malignant	Poorly differentiated; Grade III	3	Not a paired site	8130/3: Papillary transitional cell carcinoma	8130/3: Papillary transitional cell carcinoma	1	8120-8139: transitional cell papillomas and carcinomas	XI(f.8) Carcinomas of bladder	Urinary Bladder	IV	IV	4	Blank(s)	T3NOS	N2	M0	T3NOS	3	N2	2	M0	0	RE+RN	RE+RN	Regional	2	Regional	71	3	4 or more regional lymph nodes removed	Non-primary surgical procedure to other regional sites	Surgery performed	Blank(s)	Blank(s)	Blank(s)	250	0
50-54 years	White	1	Male	1	2012	Urinary Bladder	Malignant	8.5.2 Carcinoma of bladder	C67.4-Posterior wall of bladder	674	8120	Malignant	Well differentiated; Grade I	1	Not a paired site	8120/3: Transitional cell carcinoma, NOS	8120/3: Transitional cell carcinoma, NOS	1	8120-8139: transitional cell papillomas and carcinomas	XI(f.8) Carcinomas of bladder	Urinary Bladder	I	I	1	Blank(s)	T1	N0	M0	T1	1	N0	0	M0	0	L	L	Localized	3	Localized	72	3	4 or more regional lymph nodes removed	None; diagnosed at autopsy	Surgery performed	Blank(s)	Blank(s)	Blank(s)	0	0
80-84 years	White	1	Male	1	2012	Urinary Bladder	Malignant	8.5.2 Carcinoma of bladder	C67.3-Anterior wall of bladder	673	8120	Malignant	Undifferentiated; anaplastic; Grade IV	4	Not a paired site	8120/3: Transitional cell carcinoma, NOS	8120/3: Transitional cell carcinoma, NOS	1	8120-8139: transitional cell papillomas and carcinomas	XI(f.8) Carcinomas of bladder	Urinary Bladder	II	II	2	Blank(s)	T2a	N0	M0	T2a	2	N0	0	M0	0	L	L	Localized	3	Regional	61	2	4 or more regional lymph nodes removed	None; diagnosed at autopsy	Surgery performed	Blank(s)	Blank(s)	Blank(s)	0	0
65-69 years	White	1	Male	1	2012	Urinary Bladder	Malignant	8.5.2 Carcinoma of bladder	C67.2-Lateral wall of bladder	672	8130	Malignant	Poorly differentiated; Grade III	3	Not a paired site	8130/3: Papillary transitional cell carcinoma	8130/3: Papillary transitional cell carcinoma	1	8120-8139: transitional cell papillomas and carcinomas	XI(f.8) Carcinomas of bladder	Urinary Bladder	III	III	3	Blank(s)	T3NOS	N0	M0	T3NOS	3	N0	0	M0	0	RE	RE	Regional	2	Regional	71	3	4 or more regional lymph nodes removed	None; diagnosed at autopsy	Surgery performed	Blank(s)	Blank(s)	Blank(s)	0	0
75-79 years	White	1	Male	1	2012	Urinary Bladder	Malignant	8.5.2 Carcinoma of bladder	C67.9-Bladder, NOS	679	8130	Malignant	Undifferentiated; anaplastic; Grade IV	4	Not a paired site	8130/3: Papillary transitional cell carcinoma	8130/3: Papillary transitional cell carcinoma	1	8120-8139: transitional cell papillomas and carcinomas	XI(f.8) Carcinomas of bladder	Urinary Bladder	II	II	2	Blank(s)	T2NOS	N0	M0	T2NOS	2	N0	0	M0	0	L	L	Localized	3	Regional	70	3	4 or more regional lymph nodes removed	None; diagnosed at autopsy	Surgery performed	Blank(s)	Blank(s)	Blank(s)	0	0
55-59 years	White	1	Male	1	2012	Urinary Bladder	Malignant	8.5.2 Carcinoma of bladder	C67.9-Bladder, NOS	679	8130	Malignant	Undifferentiated; anaplastic; Grade IV	4	Not a paired site	8130/3: Papillary transitional cell carcinoma	8130/3: Papillary transitional cell carcinoma	1	8120-8139: transitional cell papillomas and carcinomas	XI(f.8) Carcinomas of bladder	Urinary Bladder	III	III	3	Blank(s)	T4a	N0	M0	T4a	4	N0	0	M0	0	RE	RE	Regional	2	Regional	60	2	4 or more regional lymph nodes removed	None; diagnosed at autopsy	Surgery performed	Blank(s)	Blank(s)	Blank(s)	0	0
60-64 years	Black	2	Female	2	2012	Urinary Bladder	Malignant	8.5.2 Carcinoma of bladder	C67.3-Anterior wall of bladder	673	8120	Malignant	Undifferentiated; anaplastic; Grade IV	4	Not a paired site	8120/3: Transitional cell carcinoma, NOS	8120/3: Transitional cell carcinoma, NOS	1	8120-8139: transitional cell papillomas and carcinomas	XI(f.8) Carcinomas of bladder	Urinary Bladder	III	III	3	Blank(s)	T3a	N0	M0	T3a	3	N0	0	M0	0	RE	RE	Regional	2	Regional	71	3	4 or more regional lymph nodes removed	None; diagnosed at autopsy	Surgery performed	Blank(s)	Blank(s)	Blank(s)	0	0
60-64 years	White	1	Male	1	2012	Urinary Bladder	Malignant	8.5.2 Carcinoma of bladder	C67.9-Bladder, NOS	679	8120	Malignant	Poorly differentiated; Grade III	3	Not a paired site	8120/3: Transitional cell carcinoma, NOS	8120/3: Transitional cell carcinoma, NOS	1	8120-8139: transitional cell papillomas and carcinomas	XI(f.8) Carcinomas of bladder	Urinary Bladder	I	I	1	Blank(s)	T1	N0	M0	T1	1	N0	0	M0	0	L	L	Localized	3	Localized	71	3	4 or more regional lymph nodes removed	None; diagnosed at autopsy	Surgery performed	Blank(s)	Blank(s)	Blank(s)	0	0
55-59 years	White	1	Female	2	2012	Urinary Bladder	Malignant	8.5.2 Carcinoma of bladder	C67.5-Bladder neck	675	8120	Malignant	Undifferentiated; anaplastic; Grade IV	4	Not a paired site	8120/3: Transitional cell carcinoma, NOS	8120/3: Transitional cell carcinoma, NOS	1	8120-8139: transitional cell papillomas and carcinomas	XI(f.8) Carcinomas of bladder	Urinary Bladder	III	III	3	Blank(s)	T3NOS	N0	M0	T3NOS	3	N0	0	M0	0	RE	RE	Regional	2	Regional	71	3	4 or more regional lymph nodes removed	None; diagnosed at autopsy	Surgery performed	Blank(s)	Blank(s)	Blank(s)	0	0
75-79 years	White	1	Female	2	2012	Urinary Bladder	Malignant	8.5.2 Carcinoma of bladder	C67.9-Bladder, NOS	679	8120	Malignant	Poorly differentiated; Grade III	3	Right - origin of primary	8120/3: Transitional cell carcinoma, NOS	8120/3: Transitional cell carcinoma, NOS	1	8120-8139: transitional cell papillomas and carcinomas	XI(f.8) Carcinomas of bladder	Urinary Bladder	II	II	2	Blank(s)	T2a	N0	M0	T2a	2	N0	0	M0	0	L	L	Localized	3	Regional	61	2	4 or more regional lymph nodes removed	None; diagnosed at autopsy	Surgery performed	Blank(s)	Blank(s)	Blank(s)	0	0
50-54 years	Black	2	Male	1	2012	Urinary Bladder	Malignant	8.5.2 Carcinoma of bladder	C67.9-Bladder, NOS	679	8130	Malignant	Undifferentiated; anaplastic; Grade IV	4	Not a paired site	8130/3: Papillary transitional cell carcinoma	8130/3: Papillary transitional cell carcinoma	1	8120-8139: transitional cell papillomas and carcinomas	XI(f.8) Carcinomas of bladder	Urinary Bladder	II	II	2	Blank(s)	T2NOS	N0	M0	T2NOS	2	N0	0	M0	0	L	L	Localized	3	Regional	61	2	4 or more regional lymph nodes removed	None; diagnosed at autopsy	Surgery performed	Blank(s)	Blank(s)	Blank(s)	0	0
75-79 years	White	1	Male	1	2011	Urinary Bladder	Malignant	8.5.2 Carcinoma of bladder	C67.8-Overlapping lesion of bladder	678	8120	Malignant	Undifferentiated; anaplastic; Grade IV	4	Not a paired site	8120/3: Transitional cell carcinoma, NOS	8120/3: Transitional cell carcinoma, NOS	1	8120-8139: transitional cell papillomas and carcinomas	XI(f.8) Carcinomas of bladder	Urinary Bladder	II	II	2	Blank(s)	T2a	N0	M0	T2a	2	N0	0	M0	0	L	L	Localized	3	Regional	61	2	4 or more regional lymph nodes removed	None; diagnosed at autopsy	Surgery performed	Blank(s)	Blank(s)	Blank(s)	0	0
80-84 years	White	1	Male	1	2012	Urinary Bladder	Malignant	8.5.2 Carcinoma of bladder	C67.9-Bladder, NOS	679	8120	Malignant	Undifferentiated; anaplastic; Grade IV	4	Not a paired site	8120/3: Transitional cell carcinoma, NOS	8120/3: Transitional cell carcinoma, NOS	1	8120-8139: transitional cell papillomas and carcinomas	XI(f.8) Carcinomas of bladder	Urinary Bladder	II	II	2	Blank(s)	T2a	N0	M0	T2a	2	N0	0	M0	0	L	L	Localized	3	Regional	70	3	4 or more regional lymph nodes removed	None; diagnosed at autopsy	Surgery performed	Blank(s)	Blank(s)	Blank(s)	0	0
75-79 years	White	1	Male	1	2012	Urinary Bladder	Malignant	8.5.2 Carcinoma of bladder	C67.2-Lateral wall of bladder	672	8120	Malignant	Undifferentiated; anaplastic; Grade IV	4	Not a paired site	8120/3: Transitional cell carcinoma, NOS	8120/3: Transitional cell carcinoma, NOS	1	8120-8139: transitional cell papillomas and carcinomas	XI(f.8) Carcinomas of bladder	Urinary Bladder	IV	IV	4	Blank(s)	T3b	N2	M0	T3b	3	N2	2	M0	0	RE+RN	RE+RN	Regional	2	Regional	61	2	4 or more regional lymph nodes removed	None; diagnosed at autopsy	Surgery performed	Blank(s)	Blank(s)	Blank(s)	250	0
70-74 years	White	1	Female	2	2012	Urinary Bladder	Malignant	8.5.2 Carcinoma of bladder	C67.9-Bladder, NOS	679	8130	Malignant	Poorly differentiated; Grade III	3	Not a paired site	8130/3: Papillary transitional cell carcinoma	8130/3: Papillary transitional cell carcinoma	1	8120-8139: transitional cell papillomas and carcinomas	XI(f.8) Carcinomas of bladder	Urinary Bladder	IV	IV	4	Blank(s)	T4a	N3	M0	T4a	4	N0	0	M1	1	D	D	Distant	4	Distant	71	3	4 or more regional lymph nodes removed	None; diagnosed at autopsy	Surgery performed	Blank(s)	Blank(s)	Blank(s)	350	0
55-59 years	White	1	Female	2	2012	Urinary Bladder	Malignant	8.5.2 Carcinoma of bladder	C67.8-Overlapping lesion of bladder	678	8130	Malignant	Poorly differentiated; Grade III	3	Not a paired site	8130/3: Papillary transitional cell carcinoma	8130/3: Papillary transitional cell carcinoma	1	8120-8139: transitional cell papillomas and carcinomas	XI(f.8) Carcinomas of bladder	Urinary Bladder	I	I	1	Blank(s)	T1	N0	M0	T1	1	N0	0	M0	0	L	L	Localized	3	Localized	71	3	4 or more regional lymph nodes removed	None; diagnosed at autopsy	Surgery performed	Blank(s)	Blank(s)	Blank(s)	0	0
75-79 years	Black	2	Female	2	2011	Urinary Bladder	Malignant	8.5.2 Carcinoma of bladder	C67.8-Overlapping lesion of bladder	678	8120	Malignant	Undifferentiated; anaplastic; Grade IV	4	Not a paired site	8120/3: Transitional cell carcinoma, NOS	8120/3: Transitional cell carcinoma, NOS	1	8120-8139: transitional cell papillomas and carcinomas	XI(f.8) Carcinomas of bladder	Urinary Bladder	IV	IV	4	Blank(s)	T3a	N1	M0	T3a	3	N1	1	M0	0	RE+RN	RE+RN	Regional	2	Regional	71	3	4 or more regional lymph nodes removed	None; diagnosed at autopsy	Surgery performed	Blank(s)	Blank(s)	Blank(s)	150	0
80-84 years	White	1	Female	2	2012	Urinary Bladder	Malignant	8.5.2 Carcinoma of bladder	C67.9-Bladder, NOS	679	8120	Malignant	Undifferentiated; anaplastic; Grade IV	4	Not a paired site	8120/3: Transitional cell carcinoma, NOS	8120/3: Transitional cell carcinoma, NOS	1	8120-8139: transitional cell papillomas and carcinomas	XI(f.8) Carcinomas of bladder	Urinary Bladder	III	III	3	Blank(s)	T4a	N0	M0	T4a	4	N0	0	M0	0	RE	RE	Regional	2	Regional	61	2	4 or more regional lymph nodes removed	None; diagnosed at autopsy	Surgery performed	Blank(s)	Blank(s)	Blank(s)	0	0
60-64 years	White	1	Male	1	2012	Urinary Bladder	Malignant	8.5.2 Carcinoma of bladder	C67.2-Lateral wall of bladder	672	8130	Malignant	Undifferentiated; anaplastic; Grade IV	4	Not a paired site	8130/3: Papillary transitional cell carcinoma	8130/3: Papillary transitional cell carcinoma	1	8120-8139: transitional cell papillomas and carcinomas	XI(f.8) Carcinomas of bladder	Urinary Bladder	II	II	2	Blank(s)	T2a	N0	M0	T2a	2	N0	0	M0	0	L	L	Localized	3	Regional	61	2	4 or more regional lymph nodes removed	None; diagnosed at autopsy	Surgery performed	Blank(s)	Blank(s)	Blank(s)	0	0
85+ years	White	1	Female	2	2012	Urinary Bladder	Malignant	8.5.2 Carcinoma of bladder	C67.2-Lateral wall of bladder	672	8070	Malignant	Moderately differentiated; Grade II	2	Not a paired site	8070/3: Squamous cell carcinoma, NOS	8070/3: Squamous cell carcinoma, NOS	2	8050-8089: squamous cell neoplasms	XI(f.8) Carcinomas of bladder	Urinary Bladder	III	III	3	Blank(s)	T3b	N0	M0	T3b	3	N0	0	M0	0	RE	RE	Regional	2	Regional	61	2	4 or more regional lymph nodes removed	None; diagnosed at autopsy	Surgery performed	Blank(s)	Blank(s)	Blank(s)	0	0
80-84 years	White	1	Male	1	2012	Urinary Bladder	Malignant	8.5.2 Carcinoma of bladder	C67.8-Overlapping lesion of bladder	678	8120	Malignant	Poorly differentiated; Grade III	3	Not a paired site	8120/3: Transitional cell carcinoma, NOS	8120/3: Transitional cell carcinoma, NOS	1	8120-8139: transitional cell papillomas and carcinomas	XI(f.8) Carcinomas of bladder	Urinary Bladder	IV	IV	4	Blank(s)	T3b	N1	M0	T3b	3	N1	1	M0	0	RE+RN	RE+RN	Regional	2	Regional	61	2	4 or more regional lymph nodes removed	None; diagnosed at autopsy	Surgery performed	Blank(s)	Blank(s)	Blank(s)	150	0
50-54 years	White	1	Male	1	2012	Urinary Bladder	Malignant	8.5.2 Carcinoma of bladder	C67.8-Overlapping lesion of bladder	678	8130	Malignant	Undifferentiated; anaplastic; Grade IV	4	Not a paired site	8130/3: Papillary transitional cell carcinoma	8130/3: Papillary transitional cell carcinoma	1	8120-8139: transitional cell papillomas and carcinomas	XI(f.8) Carcinomas of bladder	Urinary Bladder	IV	IV	4	Blank(s)	T3a	N3	M1	T3a	3	N1	1	M1	1	D	D	Distant	4	Distant	70	3	4 or more regional lymph nodes removed	Non-primary surgical procedure to distant lymph node(s)	Surgery performed	Blank(s)	Blank(s)	Blank(s)	400	11
75-79 years	White	1	Male	1	2012	Urinary Bladder	Malignant	8.5.2 Carcinoma of bladder	C67.9-Bladder, NOS	679	8131	Malignant	Undifferentiated; anaplastic; Grade IV	4	Not a paired site	8131/3: Transitional cell carcinoma, micropapillary	8131/3: Transitional cell carcinoma, micropapillary	1	8120-8139: transitional cell papillomas and carcinomas	XI(f.8) Carcinomas of bladder	Urinary Bladder	IV	IV	4	Blank(s)	T3b	N3	M0	T3b	3	N0	0	M1	1	D	D	Distant	4	Distant	61	2	4 or more regional lymph nodes removed	None; diagnosed at autopsy	Surgery performed	Blank(s)	Blank(s)	Blank(s)	350	0
75-79 years	White	1	Male	1	2012	Urinary Bladder	Malignant	8.5.2 Carcinoma of bladder	C67.2-Lateral wall of bladder	672	8120	Malignant	Poorly differentiated; Grade III	3	Not a paired site	8120/3: Transitional cell carcinoma, NOS	8120/3: Transitional cell carcinoma, NOS	1	8120-8139: transitional cell papillomas and carcinomas	XI(f.8) Carcinomas of bladder	Urinary Bladder	II	II	2	Blank(s)	T2NOS	N0	M0	T2NOS	2	N0	0	M0	0	L	L	Localized	3	Regional	61	2	Sentinel node biopsy and lym nd removed same/unstated time	None; diagnosed at autopsy	Surgery performed	Blank(s)	Blank(s)	Blank(s)	0	0
65-69 years	White	1	Male	1	2012	Urinary Bladder	Malignant	8.5.2 Carcinoma of bladder	C67.2-Lateral wall of bladder	672	8120	Malignant	Undifferentiated; anaplastic; Grade IV	4	Not a paired site	8120/3: Transitional cell carcinoma, NOS	8120/3: Transitional cell carcinoma, NOS	1	8120-8139: transitional cell papillomas and carcinomas	XI(f.8) Carcinomas of bladder	Urinary Bladder	II	II	2	Blank(s)	T2NOS	N0	M0	T2NOS	2	N0	0	M0	0	L	L	Localized	3	Regional	61	2	4 or more regional lymph nodes removed	None; diagnosed at autopsy	Surgery performed	Blank(s)	Blank(s)	Blank(s)	0	0
55-59 years	White	1	Female	2	2012	Urinary Bladder	Malignant	8.5.2 Carcinoma of bladder	C67.9-Bladder, NOS	679	8120	Malignant	Undifferentiated; anaplastic; Grade IV	4	Not a paired site	8120/3: Transitional cell carcinoma, NOS	8120/3: Transitional cell carcinoma, NOS	1	8120-8139: transitional cell papillomas and carcinomas	XI(f.8) Carcinomas of bladder	Urinary Bladder	I	I	1	Blank(s)	T1	N0	M0	T1	1	N0	0	M0	0	L	L	Localized	3	Localized	61	2	None	None; diagnosed at autopsy	Surgery performed	Blank(s)	Blank(s)	Blank(s)	0	0
55-59 years	White	1	Female	2	2012	Urinary Bladder	Malignant	8.5.2 Carcinoma of bladder	C67.9-Bladder, NOS	679	8120	Malignant	Undifferentiated; anaplastic; Grade IV	4	Not a paired site	8120/3: Transitional cell carcinoma, NOS	8120/3: Transitional cell carcinoma, NOS	1	8120-8139: transitional cell papillomas and carcinomas	XI(f.8) Carcinomas of bladder	Urinary Bladder	I	I	1	Blank(s)	T1	N0	M0	T1	1	N0	0	M0	0	L	L	Localized	3	Localized	71	3	4 or more regional lymph nodes removed	None; diagnosed at autopsy	Surgery performed	Blank(s)	Blank(s)	Blank(s)	0	0
65-69 years	White	1	Female	2	2012	Urinary Bladder	Malignant	8.5.2 Carcinoma of bladder	C67.1-Dome of bladder	671	8140	Malignant	Poorly differentiated; Grade III	3	Not a paired site	8140/3: Adenocarcinoma, NOS	8140/3: Adenocarcinoma, NOS	3	8140-8389: adenomas and adenocarcinomas	XI(f.8) Carcinomas of bladder	Urinary Bladder	II	II	2	Blank(s)	T2b	N0	M0	T2b	2	N0	0	M0	0	L	L	Localized	3	Regional	61	2	None	None; diagnosed at autopsy	Surgery performed	Blank(s)	Blank(s)	Blank(s)	0	0
55-59 years	White	1	Male	1	2012	Urinary Bladder	Malignant	8.5.2 Carcinoma of bladder	C67.9-Bladder, NOS	679	8120	Malignant	Undifferentiated; anaplastic; Grade IV	4	Not a paired site	8120/3: Transitional cell carcinoma, NOS	8120/3: Transitional cell carcinoma, NOS	1	8120-8139: transitional cell papillomas and carcinomas	XI(f.8) Carcinomas of bladder	Urinary Bladder	II	II	2	Blank(s)	T2a	N0	M0	T2a	2	N0	0	M0	0	L	L	Localized	3	Regional	61	2	4 or more regional lymph nodes removed	None; diagnosed at autopsy	Surgery performed	Blank(s)	Blank(s)	Blank(s)	0	0
65-69 years	White	1	Male	1	2011	Urinary Bladder	Malignant	8.5.2 Carcinoma of bladder	C67.4-Posterior wall of bladder	674	8120	Malignant	Poorly differentiated; Grade III	3	Not a paired site	8120/3: Transitional cell carcinoma, NOS	8120/3: Transitional cell carcinoma, NOS	1	8120-8139: transitional cell papillomas and carcinomas	XI(f.8) Carcinomas of bladder	Urinary Bladder	III	III	3	Blank(s)	T4a	N0	M0	T4a	4	N0	0	M0	0	RE	RE	Regional	2	Regional	61	2	4 or more regional lymph nodes removed	None; diagnosed at autopsy	Surgery performed	Blank(s)	Blank(s)	Blank(s)	0	0
75-79 years	White	1	Male	1	2012	Urinary Bladder	Malignant	8.5.2 Carcinoma of bladder	C67.6-Ureteric orifice	676	8120	Malignant	Poorly differentiated; Grade III	3	Not a paired site	8120/3: Transitional cell carcinoma, NOS	8120/3: Transitional cell carcinoma, NOS	1	8120-8139: transitional cell papillomas and carcinomas	XI(f.8) Carcinomas of bladder	Urinary Bladder	II	II	2	Blank(s)	T2a	N0	M0	T2a	2	N0	0	M0	0	L	L	Localized	3	Regional	70	3	4 or more regional lymph nodes removed	None; diagnosed at autopsy	Surgery performed	Blank(s)	Blank(s)	Blank(s)	0	0
85+ years	White	1	Male	1	2012	Urinary Bladder	Malignant	8.5.2 Carcinoma of bladder	C67.9-Bladder, NOS	679	8120	Malignant	Poorly differentiated; Grade III	3	Not a paired site	8120/3: Transitional cell carcinoma, NOS	8120/3: Transitional cell carcinoma, NOS	1	8120-8139: transitional cell papillomas and carcinomas	XI(f.8) Carcinomas of bladder	Urinary Bladder	III	III	3	Blank(s)	T3b	N0	M0	T3b	3	N0	0	M0	0	RE	RE	Regional	2	Regional	70	3	None	None; diagnosed at autopsy	Surgery performed	Blank(s)	Blank(s)	Blank(s)	0	0
70-74 years	White	1	Female	2	2012	Urinary Bladder	Malignant	8.5.2 Carcinoma of bladder	C67.8-Overlapping lesion of bladder	678	8120	Malignant	Poorly differentiated; Grade III	3	Not a paired site	8120/3: Transitional cell carcinoma, NOS	8120/3: Transitional cell carcinoma, NOS	1	8120-8139: transitional cell papillomas and carcinomas	XI(f.8) Carcinomas of bladder	Urinary Bladder	III	III	3	Blank(s)	T3NOS	N0	M0	T3NOS	3	N0	0	M0	0	RE	RE	Regional	2	Regional	71	3	4 or more regional lymph nodes removed	None; diagnosed at autopsy	Surgery performed	Blank(s)	Blank(s)	Blank(s)	0	0
70-74 years	Other (American Indian/AK Native, Asian/Pacific Islander)	3	Male	1	2012	Urinary Bladder	Malignant	8.5.2 Carcinoma of bladder	C67.9-Bladder, NOS	679	8120	Malignant	Poorly differentiated; Grade III	3	Not a paired site	8120/3: Transitional cell carcinoma, NOS	8120/3: Transitional cell carcinoma, NOS	1	8120-8139: transitional cell papillomas and carcinomas	XI(f.8) Carcinomas of bladder	Urinary Bladder	II	II	2	Blank(s)	T2NOS	N0	M0	T2NOS	2	N0	0	M0	0	L	L	Localized	3	Regional	63	2	4 or more regional lymph nodes removed	None; diagnosed at autopsy	Surgery performed	Blank(s)	Blank(s)	Blank(s)	0	0
75-79 years	White	1	Male	1	2012	Urinary Bladder	Malignant	8.5.2 Carcinoma of bladder	C67.9-Bladder, NOS	679	8071	Malignant	Well differentiated; Grade I	1	Not a paired site	8071/3: Squamous cell carcinoma, keratinizing, NOS	8071/3: Squamous cell carcinoma, keratinizing, NOS	2	8050-8089: squamous cell neoplasms	XI(f.8) Carcinomas of bladder	Urinary Bladder	IV	IV	4	Blank(s)	T3a	N0	M1	T3a	3	N0	0	M1	1	D	D	Distant	4	Distant	61	2	1 to 3 regional lymph nodes removed	None; diagnosed at autopsy	Surgery performed	Blank(s)	Blank(s)	Blank(s)	0	40
65-69 years	White	1	Male	1	2012	Urinary Bladder	Malignant	8.5.2 Carcinoma of bladder	C67.8-Overlapping lesion of bladder	678	8130	Malignant	Undifferentiated; anaplastic; Grade IV	4	Not a paired site	8130/3: Papillary transitional cell carcinoma	8130/3: Papillary transitional cell carcinoma	1	8120-8139: transitional cell papillomas and carcinomas	XI(f.8) Carcinomas of bladder	Urinary Bladder	II	II	2	Blank(s)	T2NOS	N0	M0	T2NOS	2	N0	0	M0	0	L	L	Localized	3	Regional	71	3	4 or more regional lymph nodes removed	None; diagnosed at autopsy	Surgery performed	Blank(s)	Blank(s)	Blank(s)	0	0
70-74 years	White	1	Female	2	2012	Urinary Bladder	Malignant	8.5.2 Carcinoma of bladder	C67.9-Bladder, NOS	679	8120	Malignant	Undifferentiated; anaplastic; Grade IV	4	Not a paired site	8120/3: Transitional cell carcinoma, NOS	8120/3: Transitional cell carcinoma, NOS	1	8120-8139: transitional cell papillomas and carcinomas	XI(f.8) Carcinomas of bladder	Urinary Bladder	IV	IV	4	Blank(s)	T4a	N2	M0	T4a	4	N2	2	M0	0	RE+RN	RE+RN	Regional	2	Regional	61	2	4 or more regional lymph nodes removed	None; diagnosed at autopsy	Surgery performed	Blank(s)	Blank(s)	Blank(s)	250	0
80-84 years	White	1	Male	1	2012	Urinary Bladder	Malignant	8.5.2 Carcinoma of bladder	C67.2-Lateral wall of bladder	672	8120	Malignant	Undifferentiated; anaplastic; Grade IV	4	Not a paired site	8120/3: Transitional cell carcinoma, NOS	8120/3: Transitional cell carcinoma, NOS	1	8120-8139: transitional cell papillomas and carcinomas	XI(f.8) Carcinomas of bladder	Urinary Bladder	I	I	1	Blank(s)	T1	N0	M0	T1	1	N0	0	M0	0	L	L	Localized	3	Localized	70	3	4 or more regional lymph nodes removed	None; diagnosed at autopsy	Surgery performed	Blank(s)	Blank(s)	Blank(s)	0	0
65-69 years	White	1	Male	1	2012	Urinary Bladder	Malignant	8.5.2 Carcinoma of bladder	C67.9-Bladder, NOS	679	8131	Malignant	Poorly differentiated; Grade III	3	Left - origin of primary	8131/3: Transitional cell carcinoma, micropapillary	8131/3: Transitional cell carcinoma, micropapillary	1	8120-8139: transitional cell papillomas and carcinomas	XI(f.8) Carcinomas of bladder	Urinary Bladder	IV	IV	4	Blank(s)	T3NOS	N1	M0	T3NOS	3	N1	1	M0	0	RE+RN	RE+RN	Regional	2	Regional	61	2	4 or more regional lymph nodes removed	None; diagnosed at autopsy	Surgery performed	Blank(s)	Blank(s)	Blank(s)	150	0
45-49 years	White	1	Male	1	2012	Urinary Bladder	Malignant	8.5.2 Carcinoma of bladder	C67.9-Bladder, NOS	679	8120	Malignant	Poorly differentiated; Grade III	3	Not a paired site	8120/3: Transitional cell carcinoma, NOS	8120/3: Transitional cell carcinoma, NOS	1	8120-8139: transitional cell papillomas and carcinomas	XI(f.8) Carcinomas of bladder	Urinary Bladder	II	II	2	Blank(s)	T2b	N0	M0	T2b	2	N0	0	M0	0	L	L	Localized	3	Regional	61	2	4 or more regional lymph nodes removed	None; diagnosed at autopsy	Surgery performed	Blank(s)	Blank(s)	Blank(s)	0	0
60-64 years	White	1	Male	1	2012	Urinary Bladder	Malignant	8.5.2 Carcinoma of bladder	C67.9-Bladder, NOS	679	8120	Malignant	Poorly differentiated; Grade III	3	Not a paired site	8120/3: Transitional cell carcinoma, NOS	8120/3: Transitional cell carcinoma, NOS	1	8120-8139: transitional cell papillomas and carcinomas	XI(f.8) Carcinomas of bladder	Urinary Bladder	IV	IV	4	Blank(s)	T4a	N1	M0	T4a	4	N1	1	M0	0	RE+RN	RE+RN	Regional	2	Regional	61	2	4 or more regional lymph nodes removed	None; diagnosed at autopsy	Surgery performed	Blank(s)	Blank(s)	Blank(s)	150	0
65-69 years	White	1	Female	2	2012	Urinary Bladder	Malignant	8.5.2 Carcinoma of bladder	C67.3-Anterior wall of bladder	673	8122	Malignant	Undifferentiated; anaplastic; Grade IV	4	Not a paired site	8122/3: Transitional cell carcinoma, spindle cell	8122/3: Transitional cell carcinoma, spindle cell	1	8120-8139: transitional cell papillomas and carcinomas	XI(f.8) Carcinomas of bladder	Urinary Bladder	IV	IV	4	Blank(s)	T3a	N3	M0	T3a	3	N2	2	M1	1	D	D	Distant	4	Distant	61	2	4 or more regional lymph nodes removed	None; diagnosed at autopsy	Surgery performed	Blank(s)	Blank(s)	Blank(s)	450	0
75-79 years	Other (American Indian/AK Native, Asian/Pacific Islander)	3	Male	1	2012	Urinary Bladder	Malignant	8.5.2 Carcinoma of bladder	C67.9-Bladder, NOS	679	8120	Malignant	Poorly differentiated; Grade III	3	Not a paired site	8120/3: Transitional cell carcinoma, NOS	8120/3: Transitional cell carcinoma, NOS	1	8120-8139: transitional cell papillomas and carcinomas	XI(f.8) Carcinomas of bladder	Urinary Bladder	II	II	2	Blank(s)	T2a	N0	M0	T2a	2	N0	0	M0	0	L	L	Localized	3	Regional	71	3	4 or more regional lymph nodes removed	None; diagnosed at autopsy	Surgery performed	Blank(s)	Blank(s)	Blank(s)	0	0
55-59 years	White	1	Male	1	2013	Urinary Bladder	Malignant	8.5.2 Carcinoma of bladder	C67.0-Trigone of bladder	670	8130	Malignant	Moderately differentiated; Grade II	2	Not a paired site	8130/3: Papillary transitional cell carcinoma	8130/3: Papillary transitional cell carcinoma	1	8120-8139: transitional cell papillomas and carcinomas	XI(f.8) Carcinomas of bladder	Urinary Bladder	II	II	2	Blank(s)	T2b	N0	M0	T2b	2	N0	0	M0	0	L	L	Localized	3	Regional	61	2	4 or more regional lymph nodes removed	Non-primary surgical procedure to other regional sites	Surgery performed	Blank(s)	Blank(s)	Blank(s)	0	0
60-64 years	White	1	Male	1	2013	Urinary Bladder	Malignant	8.5.2 Carcinoma of bladder	C67.9-Bladder, NOS	679	8130	Malignant	Undifferentiated; anaplastic; Grade IV	4	Not a paired site	8130/3: Papillary transitional cell carcinoma	8130/3: Papillary transitional cell carcinoma	1	8120-8139: transitional cell papillomas and carcinomas	XI(f.8) Carcinomas of bladder	Urinary Bladder	IV	IV	4	Blank(s)	T3NOS	N3	M0	T3NOS	3	N2	2	M1	1	D	D	Distant	4	Distant	71	3	4 or more regional lymph nodes removed	None; diagnosed at autopsy	Surgery performed	Blank(s)	Blank(s)	Blank(s)	450	0
80-84 years	White	1	Male	1	2013	Urinary Bladder	Malignant	8.5.2 Carcinoma of bladder	C67.3-Anterior wall of bladder	673	8041	Malignant	Undifferentiated; anaplastic; Grade IV	4	Not a paired site	8041/3: Small cell carcinoma, NOS	8041/3: Small cell carcinoma, NOS	4	8010-8049: epithelial neoplasms, NOS	XI(f.8) Carcinomas of bladder	Urinary Bladder	III	III	3	Blank(s)	T3a	N0	M0	T3a	3	N0	0	M0	0	RE	RE	Regional	2	Regional	71	3	4 or more regional lymph nodes removed	None; diagnosed at autopsy	Surgery performed	Blank(s)	Blank(s)	Blank(s)	0	0
75-79 years	White	1	Male	1	2013	Urinary Bladder	Malignant	8.5.2 Carcinoma of bladder	C67.4-Posterior wall of bladder	674	8130	Malignant	Undifferentiated; anaplastic; Grade IV	4	Not a paired site	8130/3: Papillary transitional cell carcinoma	8130/3: Papillary transitional cell carcinoma	1	8120-8139: transitional cell papillomas and carcinomas	XI(f.8) Carcinomas of bladder	Urinary Bladder	II	II	2	Blank(s)	T2b	N0	M0	T2b	2	N0	0	M0	0	L	L	Localized	3	Regional	71	3	4 or more regional lymph nodes removed	None; diagnosed at autopsy	Surgery performed	Blank(s)	Blank(s)	Blank(s)	0	0
60-64 years	White	1	Female	2	2013	Urinary Bladder	Malignant	8.5.2 Carcinoma of bladder	C67.5-Bladder neck	675	8130	Malignant	Undifferentiated; anaplastic; Grade IV	4	Not a paired site	8130/3: Papillary transitional cell carcinoma	8130/3: Papillary transitional cell carcinoma	1	8120-8139: transitional cell papillomas and carcinomas	XI(f.8) Carcinomas of bladder	Urinary Bladder	II	II	2	Blank(s)	T2NOS	N0	M0	T2NOS	2	N0	0	M0	0	RE	RE	Regional	2	Regional	71	3	4 or more regional lymph nodes removed	None; diagnosed at autopsy	Surgery performed	Blank(s)	Blank(s)	Blank(s)	0	0
40-44 years	White	1	Male	1	2013	Urinary Bladder	Malignant	8.5.2 Carcinoma of bladder	C67.9-Bladder, NOS	679	8130	Malignant	Undifferentiated; anaplastic; Grade IV	4	Not a paired site	8130/3: Papillary transitional cell carcinoma	8130/3: Papillary transitional cell carcinoma	1	8120-8139: transitional cell papillomas and carcinomas	XI(f.8) Carcinomas of bladder	Urinary Bladder	IV	IV	4	Blank(s)	T3a	N2	M0	T3a	3	N2	2	M0	0	RE+RN	RE+RN	Regional	2	Regional	71	3	4 or more regional lymph nodes removed	None; diagnosed at autopsy	Surgery performed	Blank(s)	Blank(s)	Blank(s)	250	0
70-74 years	Black	2	Male	1	2013	Urinary Bladder	Malignant	8.5.2 Carcinoma of bladder	C67.9-Bladder, NOS	679	8131	Malignant	Poorly differentiated; Grade III	3	Not a paired site	8131/3: Transitional cell carcinoma, micropapillary	8131/3: Transitional cell carcinoma, micropapillary	1	8120-8139: transitional cell papillomas and carcinomas	XI(f.8) Carcinomas of bladder	Urinary Bladder	IV	IV	4	Blank(s)	T2b	N2	M0	T2b	2	N3	3	M0	0	RN	RN	Regional	2	Regional	61	2	4 or more regional lymph nodes removed	None; diagnosed at autopsy	Surgery performed	Blank(s)	Blank(s)	Blank(s)	250	0
60-64 years	White	1	Male	1	2013	Urinary Bladder	Malignant	8.5.2 Carcinoma of bladder	C67.5-Bladder neck	675	8120	Malignant	Undifferentiated; anaplastic; Grade IV	4	Not a paired site	8120/3: Transitional cell carcinoma, NOS	8120/3: Transitional cell carcinoma, NOS	1	8120-8139: transitional cell papillomas and carcinomas	XI(f.8) Carcinomas of bladder	Urinary Bladder	II	II	2	Blank(s)	T2b	N0	M0	T2b	2	N0	0	M0	0	L	L	Localized	3	Regional	61	2	4 or more regional lymph nodes removed	None; diagnosed at autopsy	Surgery performed	Blank(s)	Blank(s)	Blank(s)	0	0
50-54 years	Other (American Indian/AK Native, Asian/Pacific Islander)	3	Male	1	2013	Urinary Bladder	Malignant	8.5.2 Carcinoma of bladder	C67.1-Dome of bladder	671	8480	Malignant	Undifferentiated; anaplastic; Grade IV	4	Not a paired site	8480/3: Mucinous adenocarcinoma	8480/3: Mucinous adenocarcinoma	3	8440-8499: cystic, mucinous and serous neoplasms	XI(f.8) Carcinomas of bladder	Urinary Bladder	III	III	3	Blank(s)	T3a	N0	M0	T3a	3	N0	0	M0	0	RE	RE	Regional	2	Regional	62	2	4 or more regional lymph nodes removed	None; diagnosed at autopsy	Surgery performed	Blank(s)	Blank(s)	Blank(s)	0	0
50-54 years	White	1	Male	1	2013	Urinary Bladder	Malignant	8.5.2 Carcinoma of bladder	C67.9-Bladder, NOS	679	8120	Malignant	Undifferentiated; anaplastic; Grade IV	4	Not a paired site	8120/3: Transitional cell carcinoma, NOS	8120/3: Transitional cell carcinoma, NOS	1	8120-8139: transitional cell papillomas and carcinomas	XI(f.8) Carcinomas of bladder	Urinary Bladder	IV	IV	4	Blank(s)	T3a	N2	M0	T3a	3	N2	2	M0	0	RE+RN	RE+RN	Regional	2	Regional	70	3	4 or more regional lymph nodes removed	None; diagnosed at autopsy	Surgery performed	Blank(s)	Blank(s)	Blank(s)	250	0
80-84 years	White	1	Male	1	2013	Urinary Bladder	Malignant	8.5.2 Carcinoma of bladder	C67.9-Bladder, NOS	679	8120	Malignant	Poorly differentiated; Grade III	3	Not a paired site	8120/3: Transitional cell carcinoma, NOS	8120/3: Transitional cell carcinoma, NOS	1	8120-8139: transitional cell papillomas and carcinomas	XI(f.8) Carcinomas of bladder	Urinary Bladder	IV	IV	4	Blank(s)	T3b	N2	M0	T3b	3	N2	2	M0	0	RE+RN	RE+RN	Regional	2	Regional	61	2	4 or more regional lymph nodes removed	None; diagnosed at autopsy	Surgery performed	Blank(s)	Blank(s)	Blank(s)	250	0
55-59 years	White	1	Male	1	2013	Urinary Bladder	Malignant	8.5.2 Carcinoma of bladder	C67.4-Posterior wall of bladder	674	8130	Malignant	Undifferentiated; anaplastic; Grade IV	4	Not a paired site	8130/3: Papillary transitional cell carcinoma	8130/3: Papillary transitional cell carcinoma	1	8120-8139: transitional cell papillomas and carcinomas	XI(f.8) Carcinomas of bladder	Urinary Bladder	II	II	2	Blank(s)	T2NOS	N0	M0	T2NOS	2	N0	0	M0	0	L	L	Localized	3	Regional	71	3	4 or more regional lymph nodes removed	None; diagnosed at autopsy	Surgery performed	Blank(s)	Blank(s)	Blank(s)	0	0
50-54 years	White	1	Male	1	2013	Urinary Bladder	Malignant	8.5.2 Carcinoma of bladder	C67.9-Bladder, NOS	679	8130	Malignant	Undifferentiated; anaplastic; Grade IV	4	Not a paired site	8130/3: Papillary transitional cell carcinoma	8130/3: Papillary transitional cell carcinoma	1	8120-8139: transitional cell papillomas and carcinomas	XI(f.8) Carcinomas of bladder	Urinary Bladder	II	II	2	Blank(s)	T2a	N0	M0	T2a	2	N0	0	M0	0	L	L	Localized	3	Regional	61	2	4 or more regional lymph nodes removed	None; diagnosed at autopsy	Surgery performed	Blank(s)	Blank(s)	Blank(s)	0	0
55-59 years	Other (American Indian/AK Native, Asian/Pacific Islander)	3	Male	1	2014	Urinary Bladder	Malignant	8.5.2 Carcinoma of bladder	C67.9-Bladder, NOS	679	8130	Malignant	Undifferentiated; anaplastic; Grade IV	4	Not a paired site	8130/3: Papillary transitional cell carcinoma	8130/3: Papillary transitional cell carcinoma	1	8120-8139: transitional cell papillomas and carcinomas	XI(f.8) Carcinomas of bladder	Urinary Bladder	I	I	1	Blank(s)	T1	N0	M0	T1	1	N0	0	M0	0	L	L	Localized	3	Localized	71	3	4 or more regional lymph nodes removed	None; diagnosed at autopsy	Surgery performed	Blank(s)	Blank(s)	Blank(s)	0	0
45-49 years	White	1	Male	1	2013	Urinary Bladder	Malignant	8.5.2 Carcinoma of bladder	C67.9-Bladder, NOS	679	8120	Malignant	Undifferentiated; anaplastic; Grade IV	4	Not a paired site	8120/3: Transitional cell carcinoma, NOS	8120/3: Transitional cell carcinoma, NOS	1	8120-8139: transitional cell papillomas and carcinomas	XI(f.8) Carcinomas of bladder	Urinary Bladder	I	I	1	Blank(s)	T1	N0	M0	T1	1	N0	0	M0	0	L	L	Localized	3	Localized	71	3	4 or more regional lymph nodes removed	None; diagnosed at autopsy	Surgery performed	Blank(s)	Blank(s)	Blank(s)	0	0
70-74 years	Other (American Indian/AK Native, Asian/Pacific Islander)	3	Female	2	2014	Urinary Bladder	Malignant	8.5.2 Carcinoma of bladder	C67.8-Overlapping lesion of bladder	678	8130	Malignant	Undifferentiated; anaplastic; Grade IV	4	Not a paired site	8130/3: Papillary transitional cell carcinoma	8130/3: Papillary transitional cell carcinoma	1	8120-8139: transitional cell papillomas and carcinomas	XI(f.8) Carcinomas of bladder	Urinary Bladder	I	I	1	Blank(s)	T1	N0	M0	T1	1	N0	0	M0	0	L	L	Localized	3	Localized	61	2	4 or more regional lymph nodes removed	None; diagnosed at autopsy	Surgery performed	Blank(s)	Blank(s)	Blank(s)	0	0
80-84 years	Other (American Indian/AK Native, Asian/Pacific Islander)	3	Male	1	2013	Urinary Bladder	Malignant	8.5.2 Carcinoma of bladder	C67.9-Bladder, NOS	679	8130	Malignant	Undifferentiated; anaplastic; Grade IV	4	Not a paired site	8130/3: Papillary transitional cell carcinoma	8130/3: Papillary transitional cell carcinoma	1	8120-8139: transitional cell papillomas and carcinomas	XI(f.8) Carcinomas of bladder	Urinary Bladder	IV	IV	4	Blank(s)	T3a	N2	M0	T3a	3	N2	2	M0	0	RE+RN	RE+RN	Regional	2	Regional	71	3	4 or more regional lymph nodes removed	None; diagnosed at autopsy	Surgery performed	Blank(s)	Blank(s)	Blank(s)	250	0
75-79 years	White	1	Male	1	2013	Urinary Bladder	Malignant	8.5.2 Carcinoma of bladder	C67.9-Bladder, NOS	679	8120	Malignant	Undifferentiated; anaplastic; Grade IV	4	Not a paired site	8120/3: Transitional cell carcinoma, NOS	8120/3: Transitional cell carcinoma, NOS	1	8120-8139: transitional cell papillomas and carcinomas	XI(f.8) Carcinomas of bladder	Urinary Bladder	III	III	3	Blank(s)	T3a	N0	M0	T3a	3	N0	0	M0	0	RE	RE	Regional	2	Regional	71	3	4 or more regional lymph nodes removed	None; diagnosed at autopsy	Surgery performed	Blank(s)	Blank(s)	Blank(s)	0	0
50-54 years	White	1	Female	2	2013	Urinary Bladder	Malignant	8.5.2 Carcinoma of bladder	C67.8-Overlapping lesion of bladder	678	8070	Malignant	Moderately differentiated; Grade II	2	Not a paired site	8070/3: Squamous cell carcinoma, NOS	8070/3: Squamous cell carcinoma, NOS	2	8050-8089: squamous cell neoplasms	XI(f.8) Carcinomas of bladder	Urinary Bladder	III	III	3	Blank(s)	T3a	N0	M0	T3a	3	N0	0	M0	0	RE	RE	Regional	2	Regional	61	2	4 or more regional lymph nodes removed	None; diagnosed at autopsy	Surgery performed	Blank(s)	Blank(s)	Blank(s)	0	0
65-69 years	White	1	Male	1	2013	Urinary Bladder	Malignant	8.5.2 Carcinoma of bladder	C67.8-Overlapping lesion of bladder	678	8122	Malignant	Poorly differentiated; Grade III	3	Not a paired site	8122/3: Transitional cell carcinoma, spindle cell	8122/3: Transitional cell carcinoma, spindle cell	1	8120-8139: transitional cell papillomas and carcinomas	XI(f.8) Carcinomas of bladder	Urinary Bladder	II	II	2	Blank(s)	T2a	N0	M0	T2a	2	N0	0	M0	0	RE	RE	Regional	2	Regional	72	3	1 to 3 regional lymph nodes removed	None; diagnosed at autopsy	Surgery performed	Blank(s)	Blank(s)	Blank(s)	0	0
60-64 years	White	1	Male	1	2013	Urinary Bladder	Malignant	8.5.2 Carcinoma of bladder	C67.5-Bladder neck	675	8130	Malignant	Undifferentiated; anaplastic; Grade IV	4	Not a paired site	8130/3: Papillary transitional cell carcinoma	8130/3: Papillary transitional cell carcinoma	1	8120-8139: transitional cell papillomas and carcinomas	XI(f.8) Carcinomas of bladder	Urinary Bladder	II	II	2	Blank(s)	T2NOS	N0	M0	T2NOS	2	N0	0	M0	0	L	L	Localized	3	Regional	61	2	1 to 3 regional lymph nodes removed	None; diagnosed at autopsy	Surgery performed	Blank(s)	Blank(s)	Blank(s)	0	0
60-64 years	White	1	Male	1	2013	Urinary Bladder	Malignant	8.5.2 Carcinoma of bladder	C67.8-Overlapping lesion of bladder	678	8120	Malignant	Undifferentiated; anaplastic; Grade IV	4	Not a paired site	8120/3: Transitional cell carcinoma, NOS	8120/3: Transitional cell carcinoma, NOS	1	8120-8139: transitional cell papillomas and carcinomas	XI(f.8) Carcinomas of bladder	Urinary Bladder	II	II	2	Blank(s)	T2NOS	N0	M0	T2NOS	2	N0	0	M0	0	L	L	Localized	3	Regional	71	3	4 or more regional lymph nodes removed	None; diagnosed at autopsy	Surgery performed	Blank(s)	Blank(s)	Blank(s)	0	0
80-84 years	White	1	Female	2	2013	Urinary Bladder	Malignant	8.5.2 Carcinoma of bladder	C67.9-Bladder, NOS	679	8120	Malignant	Poorly differentiated; Grade III	3	Not a paired site	8120/3: Transitional cell carcinoma, NOS	8120/3: Transitional cell carcinoma, NOS	1	8120-8139: transitional cell papillomas and carcinomas	XI(f.8) Carcinomas of bladder	Urinary Bladder	III	III	3	Blank(s)	T3a	N0	M0	T3a	3	N0	0	M0	0	RE	RE	Regional	2	Regional	61	2	4 or more regional lymph nodes removed	None; diagnosed at autopsy	Surgery performed	Blank(s)	Blank(s)	Blank(s)	0	0
80-84 years	White	1	Male	1	2015	Urinary Bladder	Malignant	8.5.2 Carcinoma of bladder	C67.9-Bladder, NOS	679	8130	Malignant	Undifferentiated; anaplastic; Grade IV	4	Not a paired site	8130/3: Papillary transitional cell carcinoma	8130/3: Papillary transitional cell carcinoma	1	8120-8139: transitional cell papillomas and carcinomas	XI(f.8) Carcinomas of bladder	Urinary Bladder	II	II	2	Blank(s)	T2a	N0	M0	T2a	2	N0	0	M0	0	L	L	Localized	3	Regional	61	2	None	None; diagnosed at autopsy	Surgery performed	Blank(s)	Blank(s)	Blank(s)	0	0
75-79 years	White	1	Female	2	2013	Urinary Bladder	Malignant	8.5.2 Carcinoma of bladder	C67.9-Bladder, NOS	679	8120	Malignant	Undifferentiated; anaplastic; Grade IV	4	Not a paired site	8120/3: Transitional cell carcinoma, NOS	8120/3: Transitional cell carcinoma, NOS	1	8120-8139: transitional cell papillomas and carcinomas	XI(f.8) Carcinomas of bladder	Urinary Bladder	III	III	3	Blank(s)	T3a	N0	M0	T3a	3	N0	0	M0	0	RE	RE	Regional	2	Regional	60	2	4 or more regional lymph nodes removed	None; diagnosed at autopsy	Surgery performed	Blank(s)	Blank(s)	Blank(s)	0	0
75-79 years	White	1	Male	1	2014	Urinary Bladder	Malignant	8.5.2 Carcinoma of bladder	C67.9-Bladder, NOS	679	8120	Malignant	Undifferentiated; anaplastic; Grade IV	4	Not a paired site	8120/3: Transitional cell carcinoma, NOS	8120/3: Transitional cell carcinoma, NOS	1	8120-8139: transitional cell papillomas and carcinomas	XI(f.8) Carcinomas of bladder	Urinary Bladder	III	III	3	Blank(s)	T3a	N0	M0	T3a	3	N0	0	M0	0	RE	RE	Regional	2	Regional	71	3	4 or more regional lymph nodes removed	None; diagnosed at autopsy	Surgery performed	Blank(s)	Blank(s)	Blank(s)	0	0
55-59 years	White	1	Male	1	2013	Urinary Bladder	Malignant	8.5.2 Carcinoma of bladder	C67.2-Lateral wall of bladder	672	8130	Malignant	Undifferentiated; anaplastic; Grade IV	4	Not a paired site	8130/3: Papillary transitional cell carcinoma	8130/3: Papillary transitional cell carcinoma	1	8120-8139: transitional cell papillomas and carcinomas	XI(f.8) Carcinomas of bladder	Urinary Bladder	II	II	2	Blank(s)	T2NOS	N0	M0	T2NOS	2	N0	0	M0	0	L	L	Localized	3	Regional	61	2	4 or more regional lymph nodes removed	None; diagnosed at autopsy	Surgery performed	Blank(s)	Blank(s)	Blank(s)	0	0
80-84 years	White	1	Male	1	2013	Urinary Bladder	Malignant	8.5.2 Carcinoma of bladder	C67.0-Trigone of bladder	670	8120	Malignant	Undifferentiated; anaplastic; Grade IV	4	Not a paired site	8120/3: Transitional cell carcinoma, NOS	8120/3: Transitional cell carcinoma, NOS	1	8120-8139: transitional cell papillomas and carcinomas	XI(f.8) Carcinomas of bladder	Urinary Bladder	IV	IV	4	Blank(s)	T3a	N3	M0	T3a	3	N2	2	M1	1	D	D	Distant	4	Distant	70	3	4 or more regional lymph nodes removed	None; diagnosed at autopsy	Surgery performed	Blank(s)	Blank(s)	Blank(s)	450	0
65-69 years	White	1	Female	2	2013	Urinary Bladder	Malignant	8.5.2 Carcinoma of bladder	C67.9-Bladder, NOS	679	8120	Malignant	Poorly differentiated; Grade III	3	Not a paired site	8120/3: Transitional cell carcinoma, NOS	8120/3: Transitional cell carcinoma, NOS	1	8120-8139: transitional cell papillomas and carcinomas	XI(f.8) Carcinomas of bladder	Urinary Bladder	IV	IV	4	Blank(s)	T3a	N2	M0	T3a	3	N2	2	M0	0	RE+RN	RE+RN	Regional	2	Regional	70	3	4 or more regional lymph nodes removed	None; diagnosed at autopsy	Surgery performed	Blank(s)	Blank(s)	Blank(s)	250	0
65-69 years	Other (American Indian/AK Native, Asian/Pacific Islander)	3	Male	1	2013	Urinary Bladder	Malignant	8.5.2 Carcinoma of bladder	C67.9-Bladder, NOS	679	8130	Malignant	Poorly differentiated; Grade III	3	Not a paired site	8130/3: Papillary transitional cell carcinoma	8130/3: Papillary transitional cell carcinoma	1	8120-8139: transitional cell papillomas and carcinomas	XI(f.8) Carcinomas of bladder	Urinary Bladder	IV	IV	4	Blank(s)	T4a	N2	M0	T4a	4	N2	2	M0	0	RE+RN	RE+RN	Regional	2	Regional	61	2	4 or more regional lymph nodes removed	None; diagnosed at autopsy	Surgery performed	Blank(s)	Blank(s)	Blank(s)	250	0
75-79 years	White	1	Male	1	2013	Urinary Bladder	Malignant	8.5.2 Carcinoma of bladder	C67.8-Overlapping lesion of bladder	678	8120	Malignant	Undifferentiated; anaplastic; Grade IV	4	Not a paired site	8120/3: Transitional cell carcinoma, NOS	8120/3: Transitional cell carcinoma, NOS	1	8120-8139: transitional cell papillomas and carcinomas	XI(f.8) Carcinomas of bladder	Urinary Bladder	II	II	2	Blank(s)	T2b	N0	M0	T2b	2	N0	0	M0	0	L	L	Localized	3	Regional	72	3	4 or more regional lymph nodes removed	None; diagnosed at autopsy	Surgery performed	Blank(s)	Blank(s)	Blank(s)	0	0
75-79 years	White	1	Male	1	2013	Urinary Bladder	Malignant	8.5.2 Carcinoma of bladder	C67.2-Lateral wall of bladder	672	8120	Malignant	Undifferentiated; anaplastic; Grade IV	4	Not a paired site	8120/3: Transitional cell carcinoma, NOS	8120/3: Transitional cell carcinoma, NOS	1	8120-8139: transitional cell papillomas and carcinomas	XI(f.8) Carcinomas of bladder	Urinary Bladder	IV	IV	4	Blank(s)	T2b	N0	M1	T2b	2	N0	0	M1	1	D	D	Distant	4	Distant	61	2	1 to 3 regional lymph nodes removed	None; diagnosed at autopsy	Surgery performed	Blank(s)	Blank(s)	Blank(s)	0	40
70-74 years	White	1	Female	2	2013	Urinary Bladder	Malignant	8.5.2 Carcinoma of bladder	C67.0-Trigone of bladder	670	8120	Malignant	Undifferentiated; anaplastic; Grade IV	4	Not a paired site	8120/3: Transitional cell carcinoma, NOS	8120/3: Transitional cell carcinoma, NOS	1	8120-8139: transitional cell papillomas and carcinomas	XI(f.8) Carcinomas of bladder	Urinary Bladder	IV	IV	4	Blank(s)	T2b	N2	M0	T2b	2	N2	2	M0	0	RN	RN	Regional	2	Regional	61	2	1 to 3 regional lymph nodes removed	None; diagnosed at autopsy	Surgery performed	Blank(s)	Blank(s)	Blank(s)	250	0
80-84 years	Other (American Indian/AK Native, Asian/Pacific Islander)	3	Female	2	2013	Urinary Bladder	Malignant	8.5.2 Carcinoma of bladder	C67.2-Lateral wall of bladder	672	8120	Malignant	Undifferentiated; anaplastic; Grade IV	4	Not a paired site	8120/3: Transitional cell carcinoma, NOS	8120/3: Transitional cell carcinoma, NOS	1	8120-8139: transitional cell papillomas and carcinomas	XI(f.8) Carcinomas of bladder	Urinary Bladder	IV	IV	4	Blank(s)	T3b	N2	M0	T3b	3	N2	2	M0	0	RE+RN	RE+RN	Regional	2	Regional	71	3	4 or more regional lymph nodes removed	None; diagnosed at autopsy	Surgery performed	Blank(s)	Blank(s)	Blank(s)	250	0
65-69 years	White	1	Male	1	2013	Urinary Bladder	Malignant	8.5.2 Carcinoma of bladder	C67.2-Lateral wall of bladder	672	8130	Malignant	Undifferentiated; anaplastic; Grade IV	4	Not a paired site	8130/3: Papillary transitional cell carcinoma	8130/3: Papillary transitional cell carcinoma	1	8120-8139: transitional cell papillomas and carcinomas	XI(f.8) Carcinomas of bladder	Urinary Bladder	III	III	3	Blank(s)	T3a	N0	M0	T3a	3	N0	0	M0	0	RE	RE	Regional	2	Regional	61	2	4 or more regional lymph nodes removed	None; diagnosed at autopsy	Surgery performed	Blank(s)	Blank(s)	Blank(s)	0	0
70-74 years	White	1	Male	1	2013	Urinary Bladder	Malignant	8.5.2 Carcinoma of bladder	C67.9-Bladder, NOS	679	8130	Malignant	Undifferentiated; anaplastic; Grade IV	4	Not a paired site	8130/3: Papillary transitional cell carcinoma	8130/3: Papillary transitional cell carcinoma	1	8120-8139: transitional cell papillomas and carcinomas	XI(f.8) Carcinomas of bladder	Urinary Bladder	I	I	1	Blank(s)	T1	N0	M0	T1	1	N0	0	M0	0	L	L	Localized	3	Localized	62	2	4 or more regional lymph nodes removed	None; diagnosed at autopsy	Surgery performed	Blank(s)	Blank(s)	Blank(s)	0	0
75-79 years	Other (American Indian/AK Native, Asian/Pacific Islander)	3	Male	1	2013	Urinary Bladder	Malignant	8.5.2 Carcinoma of bladder	C67.9-Bladder, NOS	679	8130	Malignant	Poorly differentiated; Grade III	3	Not a paired site	8130/3: Papillary transitional cell carcinoma	8130/3: Papillary transitional cell carcinoma	1	8120-8139: transitional cell papillomas and carcinomas	XI(f.8) Carcinomas of bladder	Urinary Bladder	IV	IV	4	Blank(s)	T2NOS	N1	M1	T2NOS	2	N1	1	M1	1	D	D	Distant	4	Distant	61	2	4 or more regional lymph nodes removed	None; diagnosed at autopsy	Surgery performed	Blank(s)	Blank(s)	Blank(s)	150	40
70-74 years	White	1	Male	1	2013	Urinary Bladder	Malignant	8.5.2 Carcinoma of bladder	C67.9-Bladder, NOS	679	8130	Malignant	Undifferentiated; anaplastic; Grade IV	4	Not a paired site	8130/3: Papillary transitional cell carcinoma	8130/3: Papillary transitional cell carcinoma	1	8120-8139: transitional cell papillomas and carcinomas	XI(f.8) Carcinomas of bladder	Urinary Bladder	II	II	2	Blank(s)	T2a	N0	M0	T2a	2	N0	0	M0	0	L	L	Localized	3	Regional	71	3	4 or more regional lymph nodes removed	None; diagnosed at autopsy	Surgery performed	Blank(s)	Blank(s)	Blank(s)	0	0
45-49 years	Other (American Indian/AK Native, Asian/Pacific Islander)	3	Male	1	2013	Urinary Bladder	Malignant	8.5.2 Carcinoma of bladder	C67.2-Lateral wall of bladder	672	8120	Malignant	Undifferentiated; anaplastic; Grade IV	4	Not a paired site	8120/3: Transitional cell carcinoma, NOS	8120/3: Transitional cell carcinoma, NOS	1	8120-8139: transitional cell papillomas and carcinomas	XI(f.8) Carcinomas of bladder	Urinary Bladder	II	II	2	Blank(s)	T2a	N0	M0	T2a	2	N0	0	M0	0	L	L	Localized	3	Regional	70	3	4 or more regional lymph nodes removed	None; diagnosed at autopsy	Surgery performed	Blank(s)	Blank(s)	Blank(s)	0	0
50-54 years	Other (American Indian/AK Native, Asian/Pacific Islander)	3	Female	2	2013	Urinary Bladder	Malignant	8.5.2 Carcinoma of bladder	C67.9-Bladder, NOS	679	8120	Malignant	Undifferentiated; anaplastic; Grade IV	4	Not a paired site	8120/3: Transitional cell carcinoma, NOS	8120/3: Transitional cell carcinoma, NOS	1	8120-8139: transitional cell papillomas and carcinomas	XI(f.8) Carcinomas of bladder	Urinary Bladder	III	III	3	Blank(s)	T3a	N0	M0	T3a	3	N0	0	M0	0	RE	RE	Regional	2	Regional	71	3	4 or more regional lymph nodes removed	None; diagnosed at autopsy	Surgery performed	Blank(s)	Blank(s)	Blank(s)	0	0
65-69 years	White	1	Female	2	2014	Urinary Bladder	Malignant	8.5.2 Carcinoma of bladder	C67.9-Bladder, NOS	679	8120	Malignant	Undifferentiated; anaplastic; Grade IV	4	Not a paired site	8120/3: Transitional cell carcinoma, NOS	8120/3: Transitional cell carcinoma, NOS	1	8120-8139: transitional cell papillomas and carcinomas	XI(f.8) Carcinomas of bladder	Urinary Bladder	I	I	1	Blank(s)	T1	N0	M0	T1	1	N0	0	M0	0	L	L	Localized	3	Localized	71	3	1 to 3 regional lymph nodes removed	None; diagnosed at autopsy	Surgery performed	Blank(s)	Blank(s)	Blank(s)	0	0
80-84 years	White	1	Male	1	2014	Urinary Bladder	Malignant	8.5.2 Carcinoma of bladder	C67.9-Bladder, NOS	679	8120	Malignant	Poorly differentiated; Grade III	3	Not a paired site	8120/3: Transitional cell carcinoma, NOS	8120/3: Transitional cell carcinoma, NOS	1	8120-8139: transitional cell papillomas and carcinomas	XI(f.8) Carcinomas of bladder	Urinary Bladder	II	II	2	Blank(s)	T2NOS	N0	M0	T2NOS	2	N0	0	M0	0	L	L	Localized	3	Regional	71	3	4 or more regional lymph nodes removed	None; diagnosed at autopsy	Surgery performed	Blank(s)	Blank(s)	Blank(s)	0	0
80-84 years	White	1	Male	1	2013	Urinary Bladder	Malignant	8.5.2 Carcinoma of bladder	C67.9-Bladder, NOS	679	8120	Malignant	Undifferentiated; anaplastic; Grade IV	4	Not a paired site	8120/3: Transitional cell carcinoma, NOS	8120/3: Transitional cell carcinoma, NOS	1	8120-8139: transitional cell papillomas and carcinomas	XI(f.8) Carcinomas of bladder	Urinary Bladder	III	III	3	Blank(s)	T3a	N0	M0	T3a	3	N0	0	M0	0	RE	RE	Regional	2	Regional	61	2	4 or more regional lymph nodes removed	None; diagnosed at autopsy	Surgery performed	Blank(s)	Blank(s)	Blank(s)	0	0
65-69 years	White	1	Male	1	2013	Urinary Bladder	Malignant	8.5.2 Carcinoma of bladder	C67.2-Lateral wall of bladder	672	8120	Malignant	Undifferentiated; anaplastic; Grade IV	4	Right - origin of primary	8120/3: Transitional cell carcinoma, NOS	8120/3: Transitional cell carcinoma, NOS	1	8120-8139: transitional cell papillomas and carcinomas	XI(f.8) Carcinomas of bladder	Urinary Bladder	IV	IV	4	Blank(s)	T3b	N2	M0	T3b	3	N2	2	M0	0	RE+RN	RE+RN	Regional	2	Regional	71	3	4 or more regional lymph nodes removed	None; diagnosed at autopsy	Surgery performed	Blank(s)	Blank(s)	Blank(s)	250	0
70-74 years	White	1	Male	1	2013	Urinary Bladder	Malignant	8.5.2 Carcinoma of bladder	C67.4-Posterior wall of bladder	674	8130	Malignant	Poorly differentiated; Grade III	3	Not a paired site	8130/3: Papillary transitional cell carcinoma	8130/3: Papillary transitional cell carcinoma	1	8120-8139: transitional cell papillomas and carcinomas	XI(f.8) Carcinomas of bladder	Urinary Bladder	II	II	2	Blank(s)	T2a	N0	M0	T2a	2	N0	0	M0	0	L	L	Localized	3	Regional	70	3	4 or more regional lymph nodes removed	None; diagnosed at autopsy	Surgery performed	Blank(s)	Blank(s)	Blank(s)	0	0
65-69 years	Other (American Indian/AK Native, Asian/Pacific Islander)	3	Male	1	2013	Urinary Bladder	Malignant	8.5.2 Carcinoma of bladder	C67.9-Bladder, NOS	679	8120	Malignant	Undifferentiated; anaplastic; Grade IV	4	Not a paired site	8120/3: Transitional cell carcinoma, NOS	8120/3: Transitional cell carcinoma, NOS	1	8120-8139: transitional cell papillomas and carcinomas	XI(f.8) Carcinomas of bladder	Urinary Bladder	IV	IV	4	Blank(s)	T4a	N2	M0	T4a	4	N2	2	M0	0	RE+RN	RE+RN	Regional	2	Regional	71	3	4 or more regional lymph nodes removed	None; diagnosed at autopsy	Surgery performed	Blank(s)	Blank(s)	Blank(s)	250	0
70-74 years	White	1	Male	1	2014	Urinary Bladder	Malignant	8.5.2 Carcinoma of bladder	C67.9-Bladder, NOS	679	8120	Malignant	Undifferentiated; anaplastic; Grade IV	4	Not a paired site	8120/3: Transitional cell carcinoma, NOS	8120/3: Transitional cell carcinoma, NOS	1	8120-8139: transitional cell papillomas and carcinomas	XI(f.8) Carcinomas of bladder	Urinary Bladder	IV	IV	4	Blank(s)	T4a	N2	M0	T4a	4	N2	2	M0	0	RE+RN	RE+RN	Regional	2	Regional	71	3	4 or more regional lymph nodes removed	None; diagnosed at autopsy	Surgery performed	Blank(s)	Blank(s)	Blank(s)	250	0
65-69 years	White	1	Male	1	2013	Urinary Bladder	Malignant	8.5.2 Carcinoma of bladder	C67.1-Dome of bladder	671	8120	Malignant	Undifferentiated; anaplastic; Grade IV	4	Not a paired site	8120/3: Transitional cell carcinoma, NOS	8120/3: Transitional cell carcinoma, NOS	1	8120-8139: transitional cell papillomas and carcinomas	XI(f.8) Carcinomas of bladder	Urinary Bladder	III	III	3	Blank(s)	T4a	N0	M0	T4a	4	N0	0	M0	0	RE	RE	Regional	2	Regional	71	3	4 or more regional lymph nodes removed	Non-primary surgical procedure to other regional sites	Surgery performed	Blank(s)	Blank(s)	Blank(s)	0	0
65-69 years	White	1	Male	1	2014	Urinary Bladder	Malignant	8.5.2 Carcinoma of bladder	C67.8-Overlapping lesion of bladder	678	8120	Malignant	Undifferentiated; anaplastic; Grade IV	4	Not a paired site	8120/3: Transitional cell carcinoma, NOS	8120/3: Transitional cell carcinoma, NOS	1	8120-8139: transitional cell papillomas and carcinomas	XI(f.8) Carcinomas of bladder	Urinary Bladder	II	II	2	Blank(s)	T2b	N0	M0	T2b	2	N0	0	M0	0	L	L	Localized	3	Regional	71	3	None	None; diagnosed at autopsy	Surgery performed	Blank(s)	Blank(s)	Blank(s)	0	0
50-54 years	White	1	Male	1	2014	Urinary Bladder	Malignant	8.5.2 Carcinoma of bladder	C67.4-Posterior wall of bladder	674	8071	Malignant	Moderately differentiated; Grade II	2	Not a paired site	8071/3: Squamous cell carcinoma, keratinizing, NOS	8071/3: Squamous cell carcinoma, keratinizing, NOS	2	8050-8089: squamous cell neoplasms	XI(f.8) Carcinomas of bladder	Urinary Bladder	III	III	3	Blank(s)	T3a	N0	M0	T3a	3	N0	0	M0	0	RE	RE	Regional	2	Regional	71	3	4 or more regional lymph nodes removed	None; diagnosed at autopsy	Surgery performed	Blank(s)	Blank(s)	Blank(s)	0	0
65-69 years	White	1	Male	1	2014	Urinary Bladder	Malignant	8.5.2 Carcinoma of bladder	C67.8-Overlapping lesion of bladder	678	8120	Malignant	Undifferentiated; anaplastic; Grade IV	4	Not a paired site	8120/3: Transitional cell carcinoma, NOS	8120/3: Transitional cell carcinoma, NOS	1	8120-8139: transitional cell papillomas and carcinomas	XI(f.8) Carcinomas of bladder	Urinary Bladder	III	III	3	Blank(s)	T3b	N0	M0	T3b	3	N0	0	M0	0	RE	RE	Regional	2	Regional	61	2	4 or more regional lymph nodes removed	None; diagnosed at autopsy	Surgery performed	Blank(s)	Blank(s)	Blank(s)	0	0
75-79 years	White	1	Male	1	2014	Urinary Bladder	Malignant	8.5.2 Carcinoma of bladder	C67.9-Bladder, NOS	679	8130	Malignant	Undifferentiated; anaplastic; Grade IV	4	Not a paired site	8130/3: Papillary transitional cell carcinoma	8130/3: Papillary transitional cell carcinoma	1	8120-8139: transitional cell papillomas and carcinomas	XI(f.8) Carcinomas of bladder	Urinary Bladder	IV	IV	4	Blank(s)	T4a	N1	M0	T4a	4	N1	1	M0	0	RE+RN	RE+RN	Regional	2	Regional	71	3	4 or more regional lymph nodes removed	None; diagnosed at autopsy	Surgery performed	Blank(s)	Blank(s)	Blank(s)	150	0
60-64 years	White	1	Male	1	2014	Urinary Bladder	Malignant	8.5.2 Carcinoma of bladder	C67.1-Dome of bladder	671	8120	Malignant	Undifferentiated; anaplastic; Grade IV	4	Not a paired site	8120/3: Transitional cell carcinoma, NOS	8120/3: Transitional cell carcinoma, NOS	1	8120-8139: transitional cell papillomas and carcinomas	XI(f.8) Carcinomas of bladder	Urinary Bladder	II	II	2	Blank(s)	T2a	N0	M0	T2a	2	N0	0	M0	0	L	L	Localized	3	Regional	61	2	4 or more regional lymph nodes removed	None; diagnosed at autopsy	Surgery performed	Blank(s)	Blank(s)	Blank(s)	0	0
65-69 years	White	1	Female	2	2014	Urinary Bladder	Malignant	8.5.2 Carcinoma of bladder	C67.2-Lateral wall of bladder	672	8120	Malignant	Undifferentiated; anaplastic; Grade IV	4	Not a paired site	8120/3: Transitional cell carcinoma, NOS	8120/3: Transitional cell carcinoma, NOS	1	8120-8139: transitional cell papillomas and carcinomas	XI(f.8) Carcinomas of bladder	Urinary Bladder	III	III	3	Blank(s)	T3a	N0	M0	T3a	3	N0	0	M0	0	RE	RE	Regional	2	Regional	61	2	4 or more regional lymph nodes removed	None; diagnosed at autopsy	Surgery performed	Blank(s)	Blank(s)	Blank(s)	0	0
70-74 years	Black	2	Male	1	2014	Urinary Bladder	Malignant	8.5.2 Carcinoma of bladder	C67.4-Posterior wall of bladder	674	8120	Malignant	Undifferentiated; anaplastic; Grade IV	4	Not a paired site	8120/3: Transitional cell carcinoma, NOS	8120/3: Transitional cell carcinoma, NOS	1	8120-8139: transitional cell papillomas and carcinomas	XI(f.8) Carcinomas of bladder	Urinary Bladder	III	III	3	Blank(s)	T3b	N0	M0	T3b	3	N0	0	M0	0	RE	RE	Regional	2	Regional	71	3	1 to 3 regional lymph nodes removed	None; diagnosed at autopsy	Surgery performed	Blank(s)	Blank(s)	Blank(s)	0	0
50-54 years	White	1	Male	1	2014	Urinary Bladder	Malignant	8.5.2 Carcinoma of bladder	C67.9-Bladder, NOS	679	8120	Malignant	Undifferentiated; anaplastic; Grade IV	4	Not a paired site	8120/3: Transitional cell carcinoma, NOS	8120/3: Transitional cell carcinoma, NOS	1	8120-8139: transitional cell papillomas and carcinomas	XI(f.8) Carcinomas of bladder	Urinary Bladder	IV	IV	4	Blank(s)	T3a	N2	M0	T3a	3	N2	2	M0	0	RE+RN	RE+RN	Regional	2	Regional	71	3	4 or more regional lymph nodes removed	None; diagnosed at autopsy	Surgery performed	Blank(s)	Blank(s)	Blank(s)	250	0
70-74 years	White	1	Male	1	2014	Urinary Bladder	Malignant	8.5.2 Carcinoma of bladder	C67.9-Bladder, NOS	679	8120	Malignant	Undifferentiated; anaplastic; Grade IV	4	Not a paired site	8120/3: Transitional cell carcinoma, NOS	8120/3: Transitional cell carcinoma, NOS	1	8120-8139: transitional cell papillomas and carcinomas	XI(f.8) Carcinomas of bladder	Urinary Bladder	I	I	1	Blank(s)	T1	N0	M0	T1	1	N0	0	M0	0	L	L	Localized	3	Localized	61	2	4 or more regional lymph nodes removed	None; diagnosed at autopsy	Surgery performed	Blank(s)	Blank(s)	Blank(s)	0	0
70-74 years	White	1	Male	1	2014	Urinary Bladder	Malignant	8.5.2 Carcinoma of bladder	C67.2-Lateral wall of bladder	672	8120	Malignant	Undifferentiated; anaplastic; Grade IV	4	Not a paired site	8120/3: Transitional cell carcinoma, NOS	8120/3: Transitional cell carcinoma, NOS	1	8120-8139: transitional cell papillomas and carcinomas	XI(f.8) Carcinomas of bladder	Urinary Bladder	II	II	2	Blank(s)	T2a	N0	M0	T2a	2	N0	0	M0	0	L	L	Localized	3	Regional	61	2	1 to 3 regional lymph nodes removed	None; diagnosed at autopsy	Surgery performed	Blank(s)	Blank(s)	Blank(s)	0	0
50-54 years	Other (American Indian/AK Native, Asian/Pacific Islander)	3	Male	1	2014	Urinary Bladder	Malignant	8.5.2 Carcinoma of bladder	C67.5-Bladder neck	675	8130	Malignant	Undifferentiated; anaplastic; Grade IV	4	Not a paired site	8130/3: Papillary transitional cell carcinoma	8130/3: Papillary transitional cell carcinoma	1	8120-8139: transitional cell papillomas and carcinomas	XI(f.8) Carcinomas of bladder	Urinary Bladder	II	II	2	Blank(s)	T2a	N0	M0	T2a	2	N0	0	M0	0	L	L	Localized	3	Regional	61	2	1 to 3 regional lymph nodes removed	None; diagnosed at autopsy	Surgery performed	Blank(s)	Blank(s)	Blank(s)	0	0
75-79 years	White	1	Female	2	2014	Urinary Bladder	Malignant	8.5.2 Carcinoma of bladder	C67.8-Overlapping lesion of bladder	678	8120	Malignant	Undifferentiated; anaplastic; Grade IV	4	Not a paired site	8120/3: Transitional cell carcinoma, NOS	8120/3: Transitional cell carcinoma, NOS	1	8120-8139: transitional cell papillomas and carcinomas	XI(f.8) Carcinomas of bladder	Urinary Bladder	II	II	2	Blank(s)	T2NOS	N0	M0	T2NOS	2	N0	0	M0	0	L	L	Localized	3	Regional	61	2	4 or more regional lymph nodes removed	None; diagnosed at autopsy	Surgery performed	Blank(s)	Blank(s)	Blank(s)	0	0
70-74 years	Black	2	Female	2	2014	Urinary Bladder	Malignant	8.5.2 Carcinoma of bladder	C67.9-Bladder, NOS	679	8120	Malignant	Undifferentiated; anaplastic; Grade IV	4	Not a paired site	8120/3: Transitional cell carcinoma, NOS	8120/3: Transitional cell carcinoma, NOS	1	8120-8139: transitional cell papillomas and carcinomas	XI(f.8) Carcinomas of bladder	Urinary Bladder	IV	IV	4	Blank(s)	T4a	N3	M0	T4a	4	N2	2	M1	1	D	D	Distant	4	Distant	71	3	4 or more regional lymph nodes removed	None; diagnosed at autopsy	Surgery performed	Blank(s)	Blank(s)	Blank(s)	450	0
65-69 years	White	1	Male	1	2014	Urinary Bladder	Malignant	8.5.2 Carcinoma of bladder	C67.2-Lateral wall of bladder	672	8120	Malignant	Undifferentiated; anaplastic; Grade IV	4	Not a paired site	8120/3: Transitional cell carcinoma, NOS	8120/3: Transitional cell carcinoma, NOS	1	8120-8139: transitional cell papillomas and carcinomas	XI(f.8) Carcinomas of bladder	Urinary Bladder	III	III	3	Blank(s)	T3a	N0	M0	T3a	3	N0	0	M0	0	RE	RE	Regional	2	Regional	71	3	1 to 3 regional lymph nodes removed	None; diagnosed at autopsy	Surgery performed	Blank(s)	Blank(s)	Blank(s)	0	0
60-64 years	White	1	Female	2	2014	Urinary Bladder	Malignant	8.5.2 Carcinoma of bladder	C67.5-Bladder neck	675	8130	Malignant	Undifferentiated; anaplastic; Grade IV	4	Not a paired site	8130/3: Papillary transitional cell carcinoma	8130/3: Papillary transitional cell carcinoma	1	8120-8139: transitional cell papillomas and carcinomas	XI(f.8) Carcinomas of bladder	Urinary Bladder	IV	IV	4	Blank(s)	T2a	N2	M0	T2a	2	N2	2	M0	0	RN	RN	Regional	2	Regional	61	2	4 or more regional lymph nodes removed	None; diagnosed at autopsy	Surgery performed	Blank(s)	Blank(s)	Blank(s)	250	0
60-64 years	Other (American Indian/AK Native, Asian/Pacific Islander)	3	Male	1	2014	Urinary Bladder	Malignant	8.5.2 Carcinoma of bladder	C67.9-Bladder, NOS	679	8130	Malignant	Undifferentiated; anaplastic; Grade IV	4	Not a paired site	8130/3: Papillary transitional cell carcinoma	8130/3: Papillary transitional cell carcinoma	1	8120-8139: transitional cell papillomas and carcinomas	XI(f.8) Carcinomas of bladder	Urinary Bladder	III	III	3	Blank(s)	T4a	N0	M0	T4a	4	N0	0	M0	0	RE	RE	Regional	2	Regional	70	3	4 or more regional lymph nodes removed	None; diagnosed at autopsy	Surgery performed	Blank(s)	Blank(s)	Blank(s)	0	0
[truncated: 16,000 more rows]
[truncated: 39 more columns]
